# Supplementary material for: N-(Thia­zol-2-yl)acetamide
Source: Acta Crystallogr Sect E Struct Rep Online. 2008 Jul 16;64(Pt 8):o1516. doi: 10.1107/S1600536808021442 (PMC2962142; doi:10.1107/S1600536808021442)
Supplement: Supplementary file 1 [file e-64-o1516-sup1.cif]

##############################################################################
###                                                                        ###
###        Electronic paper (Acta Crystallographica Section E)             ###
###                                                                        ###
##############################################################################
#                                                                            #
# This CIF contains the data in a paper accepted for publication in Acta     #
# Crystallographica Section E. It conforms to the requirements of Notes      #
# for Authors for Section E, and has been peer reviewed under the auspices   #
# of the IUCr Commission on Journals.                                        #
#                                                                            #
# Full details of the Crystallographic Information File format               #
# are given in the paper "The Crystallographic Information File (CIF):       #
# a New Standard Archive File for Crystallography" by S. R. Hall, F. H.      #
# Allen and I. D. Brown [Acta Cryst. (1991), A47, 655-685].                  #
#                                                                            #
# The current version of the core CIF dictionary is obtainable from          #
# ftp://ftp.iucr.org/pub/cif_core.dic. The current version number is 2.4.    #
#                                                                            #
# Software is freely available for graphical display of the structure(s) in  #
# this CIF.  For information consult the CIF home page http://www.iucr.org/  #
# cif/home.html                                                              #
#                                                                            #
# This file may be used for bona fide research purposes within the           #
# scientific community so long as proper attribution is given to the journal # 
# article from which it was obtained.                                        #
#                                                                            #
##############################################################################
                                             
data_I
_audit_creation_method     SHELXL-97
_chemical_name_systematic
;
<i>N</i>-(Thiazol-2-yl)acetamide
;
_chemical_name_common     ?
_chemical_formula_moiety     'C5 H6 N2 O S'
_chemical_formula_sum     'C5 H6 N2 O S'
_chemical_formula_iupac     'C5 H6 N2 O S'
_chemical_formula_weight     142.18
_chemical_melting_point     ?
_symmetry_cell_setting     Monoclinic
_symmetry_space_group_name_H-M     'P 21/c'
_symmetry_space_group_name_Hall     '-P 2ybc'
loop_
    _symmetry_equiv_pos_as_xyz
    'x, y, z'
    '-x, y+1/2, -z+1/2'
    '-x, -y, -z'
    'x, -y-1/2, z-1/2'
_cell_length_a     16.0650(12)
_cell_length_b     11.3337(8)
_cell_length_c     7.0670(5)
_cell_angle_alpha     90.00
_cell_angle_beta     101.908(10)
_cell_angle_gamma     90.00
_cell_volume     1259.04(16)
_cell_formula_units_Z     8
_cell_measurement_reflns_used     7429
_cell_measurement_theta_min     2.59
_cell_measurement_theta_max     28.28
_cell_measurement_temperature     173(2)
_exptl_crystal_description     block
_exptl_crystal_colour     'pale yellow'
_exptl_crystal_size_max     0.30
_exptl_crystal_size_mid     0.26
_exptl_crystal_size_min     0.22
_exptl_crystal_density_diffrn     1.500
_exptl_crystal_density_meas     ?
_exptl_crystal_density_method     'not measured'
_exptl_crystal_F_000     592
_exptl_absorpt_coefficient_mu     0.423
_exptl_absorpt_correction_type     multi-scan
_exptl_absorpt_process_details     '(SADABS; Bruker, 1999)'
_exptl_absorpt_correction_T_min     0.8304
_exptl_absorpt_correction_T_max     1.0000
_exptl_special_details
;
;
_diffrn_ambient_temperature     173(2)
_diffrn_radiation_type     MoK\a
_diffrn_radiation_wavelength     0.71073
_diffrn_radiation_source     'fine-focus sealed tube'
_diffrn_radiation_monochromator     graphite
_diffrn_measurement_device_type     'Bruker SMART1000 CCD'
_diffrn_measurement_method     '\w and \f'
_diffrn_detector_area_resol_mean     ?
_diffrn_reflns_number     7429
_diffrn_reflns_av_R_equivalents     0.0236
_diffrn_reflns_av_sigmaI/netI     0.0284
_diffrn_reflns_theta_min     2.59
_diffrn_reflns_theta_max     28.28
_diffrn_reflns_theta_full     28.28
_diffrn_measured_fraction_theta_max     0.967
_diffrn_measured_fraction_theta_full     0.967
_diffrn_reflns_limit_h_min     -21
_diffrn_reflns_limit_h_max     18
_diffrn_reflns_limit_k_min     -15
_diffrn_reflns_limit_k_max     12
_diffrn_reflns_limit_l_min     -9
_diffrn_reflns_limit_l_max     9
_diffrn_standards_number     0
_diffrn_standards_interval_count     .
_diffrn_standards_interval_time     .
_diffrn_standards_decay_%     0
_refine_special_details
;
Refinement of <i>F</i>^2^ against ALL reflections. The weighted <i>R</i>-factor
<i>wR</i> and goodness of fit <i>S</i> are based on <i>F</i>^2^, conventional
<i>R</i>-factors <i>R</i> are based on <i>F</i>, with <i>F</i> set to zero for
negative <i>F</i>^2^. The threshold expression of <i>F</i>^2^ >
\s(<i>F</i>^2^) is used only for calculating <i>R</i>-factors(gt) <i>etc</i>.
and is not relevant to the choice of reflections for refinement.
<i>R</i>-factors based on <i>F</i>^2^ are statistically about twice as large
as those based on <i>F</i>, and <i>R</i>- factors based on ALL data will be
even larger.
;
_reflns_number_total     3024
_reflns_number_gt     2602
_reflns_threshold_expression     I>2\s(I)
_refine_ls_structure_factor_coef     Fsqd
_refine_ls_matrix_type     full
_refine_ls_R_factor_all     0.0434
_refine_ls_R_factor_gt     0.0358
_refine_ls_wR_factor_gt     0.0982
_refine_ls_wR_factor_ref     0.1039
_refine_ls_goodness_of_fit_ref     1.053
_refine_ls_restrained_S_all     1.053
_refine_ls_number_reflns     3024
_refine_ls_number_parameters     163
_refine_ls_number_restraints     0
_refine_ls_hydrogen_treatment     constr
_refine_ls_weighting_scheme     calc
_refine_ls_weighting_details
         'calc w=1/[\s^2^(Fo^2^)+(0.0544P)^2^+0.5928P] where P=(Fo^2^+2Fc^2^)/3'
_atom_sites_solution_hydrogens     geom
_atom_sites_solution_primary     direct
_atom_sites_solution_secondary     difmap
_refine_ls_shift/su_max     0.000
_refine_ls_shift/su_mean     0.000
_refine_diff_density_max     0.443
_refine_diff_density_min     -0.342
_refine_ls_extinction_method     none
_refine_ls_extinction_coef     ?
loop_
    _atom_type_symbol
    _atom_type_description
    _atom_type_scat_dispersion_real
    _atom_type_scat_dispersion_imag
    _atom_type_scat_source
    'C' 'C' 0.0033 0.0016
                         'International Tables Vol C Tables 4.2.6.8 and 6.1.1.4'
    'H' 'H' 0.0000 0.0000
                         'International Tables Vol C Tables 4.2.6.8 and 6.1.1.4'
    'N' 'N' 0.0061 0.0033
                         'International Tables Vol C Tables 4.2.6.8 and 6.1.1.4'
    'S' 'S' 0.1246 0.1234
                         'International Tables Vol C Tables 4.2.6.8 and 6.1.1.4'
    'O' 'O' 0.0106 0.0060
                         'International Tables Vol C Tables 4.2.6.8 and 6.1.1.4'
_computing_data_collection     'SMART (Bruker, 1999)'
_computing_cell_refinement     'SAINT (Bruker, 1999)'
_computing_data_reduction     'SAINT (Bruker, 1999)'
_computing_structure_solution     'SHELXS97 (Sheldrick, 2008)'
_computing_structure_refinement     'SHELXL97 (Sheldrick, 2008)'
_computing_molecular_graphics     'Mercury (Macrae <i>et al.</i>,  2006)'
_computing_publication_material     'SHELXTL (Sheldrick, 2008)'
loop_
    _atom_site_type_symbol
    _atom_site_label
    _atom_site_fract_x
    _atom_site_fract_y
    _atom_site_fract_z
    _atom_site_U_iso_or_equiv
    _atom_site_adp_type
    _atom_site_calc_flag
    _atom_site_refinement_flags
    _atom_site_occupancy
    _atom_site_disorder_assembly
    _atom_site_disorder_group
    C C1 0.22544(11) 0.26865(16) 0.3481(3) 0.0287(4) Uani d . 1 . .
    H H1A 0.2073 0.1965 0.2843 0.034 Uiso calc R 1 . .
    C C2 0.17369(11) 0.35988(15) 0.3648(3) 0.0276(4) Uani d . 1 . .
    H H2A 0.1143 0.3575 0.3127 0.033 Uiso calc R 1 . .
    C C3 0.29472(10) 0.43764(14) 0.5196(2) 0.0223(3) Uani d . 1 . .
    C C4 0.43344(10) 0.50546(16) 0.6861(3) 0.0281(4) Uani d . 1 . .
    C C5 0.48077(11) 0.61150(18) 0.7800(3) 0.0362(4) Uani d . 1 . .
    H H5A 0.5407 0.5910 0.8272 0.054 Uiso calc R 1 . .
    H H5B 0.4560 0.6372 0.8887 0.054 Uiso calc R 1 . .
    H H5C 0.4765 0.6755 0.6852 0.054 Uiso calc R 1 . .
    C C6 0.28449(12) 0.53644(16) 1.0659(3) 0.0313(4) Uani d . 1 . .
    H H6A 0.3085 0.4598 1.0867 0.038 Uiso calc R 1 . .
    C C7 0.32581(11) 0.63693(16) 1.1264(3) 0.0290(4) Uani d . 1 . .
    H H7A 0.3831 0.6374 1.1960 0.035 Uiso calc R 1 . .
    C C8 0.20282(10) 0.71411(14) 0.9848(2) 0.0227(3) Uani d . 1 . .
    C C9 0.06151(10) 0.78011(16) 0.8300(3) 0.0277(4) Uani d . 1 . .
    C C10 0.00676(12) 0.88668(17) 0.7755(3) 0.0381(4) Uani d . 1 . .
    H H10A -0.0506 0.8618 0.7116 0.057 Uiso calc R 1 . .
    H H10B 0.0312 0.9361 0.6872 0.057 Uiso calc R 1 . .
    H H10C 0.0038 0.9318 0.8922 0.057 Uiso calc R 1 . .
    N N1 0.21293(9) 0.45737(13) 0.4630(2) 0.0254(3) Uani d . 1 . .
    N N2 0.34869(8) 0.52329(13) 0.6143(2) 0.0252(3) Uani d . 1 . .
    H H2B 0.3273 0.5934 0.6293 0.030 Uiso calc R 1 . .
    N N3 0.27956(8) 0.73976(13) 1.0806(2) 0.0255(3) Uani d . 1 . .
    N N4 0.14391(8) 0.80175(12) 0.9218(2) 0.0246(3) Uani d . 1 . .
    H H4A 0.1602 0.8756 0.9418 0.030 Uiso calc R 1 . .
    O O1 0.46679(8) 0.40975(12) 0.6735(2) 0.0386(3) Uani d . 1 . .
    O O2 0.03563(8) 0.67920(12) 0.7966(2) 0.0380(3) Uani d . 1 . .
    S S1 0.32900(3) 0.30062(4) 0.45821(7) 0.02647(13) Uani d . 1 . .
    S S2 0.18167(3) 0.56560(4) 0.94536(7) 0.02913(13) Uani d . 1 . .
loop_
    _atom_site_aniso_label
    _atom_site_aniso_U_11
    _atom_site_aniso_U_22
    _atom_site_aniso_U_33
    _atom_site_aniso_U_12
    _atom_site_aniso_U_13
    _atom_site_aniso_U_23
    C1 0.0280(8) 0.0239(8) 0.0334(9) -0.0035(6) 0.0047(7) -0.0030(7)
    C2 0.0213(8) 0.0266(8) 0.0329(9) -0.0019(6) 0.0008(6) -0.0002(7)
    C3 0.0200(7) 0.0211(7) 0.0250(8) 0.0019(6) 0.0030(6) 0.0021(6)
    C4 0.0200(8) 0.0303(9) 0.0322(9) 0.0014(6) 0.0016(7) 0.0026(7)
    C5 0.0232(8) 0.0368(10) 0.0448(11) -0.0038(7) -0.0015(7) -0.0044(8)
    C6 0.0300(9) 0.0250(8) 0.0376(10) 0.0057(7) 0.0038(7) 0.0037(7)
    C7 0.0237(8) 0.0296(9) 0.0321(9) 0.0033(7) 0.0024(7) 0.0052(7)
    C8 0.0217(7) 0.0215(7) 0.0247(8) -0.0020(6) 0.0044(6) 0.0014(6)
    C9 0.0184(7) 0.0280(9) 0.0352(9) -0.0010(6) 0.0021(6) 0.0005(7)
    C10 0.0240(8) 0.0327(10) 0.0540(12) 0.0040(7) -0.0004(8) 0.0011(9)
    N1 0.0185(6) 0.0249(7) 0.0314(8) 0.0000(5) 0.0016(5) -0.0005(6)
    N2 0.0184(6) 0.0222(7) 0.0329(8) 0.0005(5) 0.0005(5) -0.0019(6)
    N3 0.0200(6) 0.0242(7) 0.0305(8) -0.0007(5) 0.0009(5) 0.0032(6)
    N4 0.0182(6) 0.0195(7) 0.0342(8) -0.0011(5) 0.0008(5) -0.0003(5)
    O1 0.0232(6) 0.0317(7) 0.0557(9) 0.0058(5) -0.0039(6) -0.0007(6)
    O2 0.0220(6) 0.0276(7) 0.0590(9) -0.0047(5) -0.0042(6) -0.0023(6)
    S1 0.0229(2) 0.0210(2) 0.0349(2) 0.00316(14) 0.00479(16) -0.00010(15)
    S2 0.0261(2) 0.0205(2) 0.0385(3) -0.00185(15) 0.00132(17) -0.00081(16)
_geom_special_details
;
All e.s.d.'s (except the e.s.d. in the dihedral angle between two l.s. planes)
are estimated using the full covariance matrix. The cell e.s.d.'s are taken
into account individually in the estimation of e.s.d.'s in distances, angles
and torsion angles; correlations between e.s.d.'s in cell parameters are only
used when they are defined by crystal symmetry. An approximate (isotropic)
treatment of cell e.s.d.'s is used for estimating e.s.d.'s involving l.s.
planes.
;
loop_
    _geom_bond_atom_site_label_1
    _geom_bond_atom_site_label_2
    _geom_bond_site_symmetry_2
    _geom_bond_distance
    _geom_bond_publ_flag
    C1 C2 . 1.347(2) ?
    C1 S1 . 1.7236(18) ?
    C1 H1A . 0.9500 ?
    C2 N1 . 1.385(2) ?
    C2 H2A . 0.9500 ?
    C3 N1 . 1.311(2) ?
    C3 N2 . 1.379(2) ?
    C3 S1 . 1.7326(16) ?
    C4 O1 . 1.221(2) ?
    C4 N2 . 1.366(2) ?
    C4 C5 . 1.502(3) ?
    C5 H5A . 0.9800 ?
    C5 H5B . 0.9800 ?
    C5 H5C . 0.9800 ?
    C6 C7 . 1.343(3) ?
    C6 S2 . 1.7271(19) ?
    C6 H6A . 0.9500 ?
    C7 N3 . 1.384(2) ?
    C7 H7A . 0.9500 ?
    C8 N3 . 1.311(2) ?
    C8 N4 . 1.381(2) ?
    C8 S2 . 1.7284(17) ?
    C9 O2 . 1.223(2) ?
    C9 N4 . 1.371(2) ?
    C9 C10 . 1.497(2) ?
    C10 H10A . 0.9800 ?
    C10 H10B . 0.9800 ?
    C10 H10C . 0.9800 ?
    N2 H2B . 0.8800 ?
    N4 H4A . 0.8800 ?
loop_
    _geom_angle_atom_site_label_1
    _geom_angle_atom_site_label_2
    _geom_angle_atom_site_label_3
    _geom_angle_site_symmetry_1
    _geom_angle_site_symmetry_3
    _geom_angle
    _geom_angle_publ_flag
    C2 C1 S1 . . 110.78(13) ?
    C2 C1 H1A . . 124.6 ?
    S1 C1 H1A . . 124.6 ?
    C1 C2 N1 . . 115.51(15) ?
    C1 C2 H2A . . 122.2 ?
    N1 C2 H2A . . 122.2 ?
    N1 C3 N2 . . 121.20(15) ?
    N1 C3 S1 . . 115.26(12) ?
    N2 C3 S1 . . 123.49(12) ?
    O1 C4 N2 . . 121.52(16) ?
    O1 C4 C5 . . 123.60(15) ?
    N2 C4 C5 . . 114.88(15) ?
    C4 C5 H5A . . 109.5 ?
    C4 C5 H5B . . 109.5 ?
    H5A C5 H5B . . 109.5 ?
    C4 C5 H5C . . 109.5 ?
    H5A C5 H5C . . 109.5 ?
    H5B C5 H5C . . 109.5 ?
    C7 C6 S2 . . 110.75(13) ?
    C7 C6 H6A . . 124.6 ?
    S2 C6 H6A . . 124.6 ?
    C6 C7 N3 . . 115.69(15) ?
    C6 C7 H7A . . 122.2 ?
    N3 C7 H7A . . 122.2 ?
    N3 C8 N4 . . 121.06(15) ?
    N3 C8 S2 . . 115.59(12) ?
    N4 C8 S2 . . 123.35(12) ?
    O2 C9 N4 . . 121.01(16) ?
    O2 C9 C10 . . 123.13(16) ?
    N4 C9 C10 . . 115.86(15) ?
    C9 C10 H10A . . 109.5 ?
    C9 C10 H10B . . 109.5 ?
    H10A C10 H10B . . 109.5 ?
    C9 C10 H10C . . 109.5 ?
    H10A C10 H10C . . 109.5 ?
    H10B C10 H10C . . 109.5 ?
    C3 N1 C2 . . 109.91(14) ?
    C4 N2 C3 . . 123.68(15) ?
    C4 N2 H2B . . 118.2 ?
    C3 N2 H2B . . 118.2 ?
    C8 N3 C7 . . 109.65(15) ?
    C9 N4 C8 . . 123.68(14) ?
    C9 N4 H4A . . 118.2 ?
    C8 N4 H4A . . 118.2 ?
    C1 S1 C3 . . 88.54(8) ?
    C6 S2 C8 . . 88.31(8) ?
loop_
    _geom_hbond_atom_site_label_D
    _geom_hbond_atom_site_label_H
    _geom_hbond_atom_site_label_A
    _geom_hbond_site_symmetry_A
    _geom_hbond_distance_DH
    _geom_hbond_distance_HA
    _geom_hbond_distance_DA
    _geom_hbond_angle_DHA
    _geom_hbond_publ_flag
    N2 H2B N3 4_575 0.88 2.04 2.897(2) 163 y
    N4 H4A N1 4_576 0.88 2.07 2.938(2) 171 y
    C2 H2A O2 3_566 0.95 2.41 3.350(2) 171 y
    C7 H7A O1 3_667 0.95 2.46 3.382(2) 165 y
data_global
_journal_date_recd_electronic     2008-07-01
_journal_date_accepted     2008-07-10
_journal_name_full     'Acta Crystallographica, Section E'
_journal_year     2008
_journal_volume     64
_journal_issue      8
_journal_page_first     o1516
_journal_page_last     o1516
_journal_paper_category     QO
_journal_coeditor_code     WK2088
_publ_contact_author_name     'Uzma Yunus'
_publ_contact_author_address
;
Department of Chemistry
Allama Iqbal Open University
Islamabad
Pakistan
;
_publ_contact_author_email     uzma_yunus@yahoo.com
_publ_contact_author_fax     ' 0092-51-9250081'
_publ_contact_author_phone     ' 0092-51-9250081'
_publ_section_title
;
<i>N</i>-(Thiazol-2-yl)acetamide
;
loop_
    _publ_author_name
    _publ_author_footnote
    _publ_author_address
    "Yunus, Uzma" .
;
Department of Chemistry
Allama Iqbal Open University
Islamabad
Pakistan
;
    "Tahir, Muhammad Kalim" .
;
Department of Chemistry
Allama Iqbal Open University
Islamabad
Pakistan
;
    "Bhatti, Moazzam Hussain" .
;
Department of Chemistry
Allama Iqbal Open University
Islamabad
Pakistan
;
    "Wong, Wai-Yeung" .
;
Department of Chemistry
Hong Kong Baptist University
Waterloo Road
Kowloon Tong
Hong Kong
;
