# Supplementary material for: N-(Thia­zol-2-yl)acetamide
Source: Acta Crystallogr Sect E Struct Rep Online. 2008 Jul 16;64(Pt 8):o1516. doi: 10.1107/S1600536808021442 (PMC2962142; doi:10.1107/S1600536808021442)
Supplement: Supplementary file 2 [file e-64-o1516-Isup2.hkl]

# 
# h,k,l, Fc-squared, Fo-squared, sigma(Fo-squared) and status flag 
# 
data_I
_shelx_title ' wy1859wc in P2(1)/c' 
_shelx_refln_list_code          4 
_shelx_F_calc_maximum      318.96 
_exptl_crystal_F_000       592.00 
_reflns_d_resolution_high  0.7500 
 
loop_ 
 _symmetry_equiv_pos_as_xyz 
 'x, y, z' 
 '-x, y+1/2, -z+1/2' 
 '-x, -y, -z' 
 'x, -y-1/2, z-1/2' 
 
_cell_length_a    16.0650 
_cell_length_b    11.3337 
_cell_length_c     7.0670 
_cell_angle_alpha  90.000 
_cell_angle_beta  101.908 
_cell_angle_gamma  90.000 
 
_shelx_F_squared_multiplier     1.000 
 
loop_ 
 _refln_index_h 
 _refln_index_k 
 _refln_index_l 
 _refln_F_squared_calc 
 _refln_F_squared_meas 
 _refln_F_squared_sigma 
 _refln_observed_status 
   2   0   0     9815.29     8821.16    236.10 o 
   3   0   0       40.47       49.48      1.97 o 
   4   0   0     4041.05     4346.14    121.98 o 
   5   0   0       67.97       55.35      3.42 o 
   6   0   0    18338.26    17982.57    401.57 o 
   7   0   0      149.02      157.45      3.41 o 
   8   0   0     8007.83     8109.75    127.16 o 
   9   0   0      241.10      224.42      5.11 o 
  10   0   0        3.61        3.20      1.45 o 
  11   0   0       33.12       25.67      2.11 o 
  12   0   0       23.32       10.22      1.70 o 
  13   0   0      341.73      362.79      9.37 o 
  14   0   0      168.50      174.12      8.85 o 
  15   0   0      570.25      556.79     19.67 o 
  16   0   0       91.50       84.60      6.89 o 
  17   0   0       33.29       22.63      4.92 o 
  18   0   0      317.16      313.81     14.76 o 
  19   0   0       67.98       74.76      7.87 o 
  20   0   0      489.08      483.01     20.66 o 
   2   1   0     5686.31     5846.13     91.57 o 
   3   1   0     1193.82     1125.21     15.49 o 
   4   1   0       11.72       21.18      2.12 o 
   5   1   0     1094.88      969.31     13.77 o 
   6   1   0      297.02      270.15      6.82 o 
   7   1   0       79.09       64.56      1.97 o 
   8   1   0     4577.46     4765.81     65.02 o 
   9   1   0      202.25      173.44      3.15 o 
  10   1   0     1198.31     1203.61     15.75 o 
  11   1   0      376.47      318.89      5.18 o 
  12   1   0      361.13      344.51      5.70 o 
  13   1   0      559.26      548.35      9.21 o 
  14   1   0       85.22       73.95      3.41 o 
  15   1   0       82.41       73.01      4.17 o 
  16   1   0       34.91       45.79      4.17 o 
  17   1   0      248.01      245.64      8.67 o 
  18   1   0        0.44        0.00      2.78 o 
  19   1   0      136.91      137.45      9.84 o 
  20   1   0       16.17       18.74      4.17 o 
   0   2   0      195.54      217.94     10.82 o 
   1   2   0     3485.05     3735.05     78.09 o 
   2   2   0      149.47      148.69      2.56 o 
   3   2   0     2268.30     2534.79     31.05 o 
   4   2   0       26.32       27.84      1.45 o 
   5   2   0     1119.95     1018.45     12.84 o 
   6   2   0        9.77       15.92      1.36 o 
   7   2   0      161.80      117.23      2.35 o 
   8   2   0       56.94       61.21      1.76 o 
   9   2   0       89.79       82.29      1.92 o 
  10   2   0      492.69      432.80      6.41 o 
  11   2   0     2785.83     2651.60     36.89 o 
  12   2   0       53.15       47.57      4.69 o 
  13   2   0       78.64       74.72      4.63 o 
  14   2   0       42.36       39.68      2.84 o 
  15   2   0      559.36      541.36     13.91 o 
  16   2   0       71.59       71.83      4.87 o 
  17   2   0      787.13      762.46     18.78 o 
  18   2   0      176.44      194.48      7.98 o 
  19   2   0       75.44       88.63      6.26 o 
  20   2   0       49.84       52.14      7.87 o 
   1   3   0      653.98      603.98     10.02 o 
   2   3   0      683.69      752.04     10.94 o 
   3   3   0      230.55      285.04      4.54 o 
   4   3   0       14.66       21.49      1.06 o 
   5   3   0     4546.29     4880.47     59.37 o 
   6   3   0     1108.72     1229.54     15.56 o 
   7   3   0     1007.88      940.45     12.40 o 
   8   3   0      390.79      434.46      6.32 o 
   9   3   0      266.04      270.92      4.48 o 
  10   3   0      247.58      234.01      4.21 o 
  11   3   0      589.66      597.09     10.82 o 
  12   3   0      332.82      302.00      5.90 o 
  13   3   0     2461.20     2386.52     38.91 o 
  14   3   0       30.09       38.64      2.61 o 
  15   3   0      417.59      390.02      8.89 o 
  16   3   0       20.58       15.06      3.07 o 
  17   3   0       70.43       67.93      4.87 o 
  18   3   0       47.39       50.17      6.89 o 
  19   3   0      380.03      375.79     16.72 o 
  20   3   0      232.88      244.95     13.77 o 
   0   4   0      709.20      743.33     14.94 o 
   1   4   0       28.69       31.27      2.19 o 
   2   4   0     6019.81     7182.85    148.05 o 
   3   4   0      885.29      919.60     13.40 o 
   4   4   0       58.57       87.27      2.84 o 
   5   4   0        3.94        2.60      0.85 o 
   6   4   0     1975.28     2315.49     32.32 o 
   7   4   0       88.33       91.03      2.27 o 
   8   4   0      213.63      200.49      3.68 o 
   9   4   0       93.79       89.83      2.43 o 
  10   4   0       50.92       74.38      2.35 o 
  11   4   0      129.54      119.25      3.55 o 
  12   4   0      156.25      161.58      4.69 o 
  13   4   0      261.80      250.38      5.64 o 
  14   4   0     1049.82     1073.37     19.85 o 
  15   4   0        1.04        3.13      1.84 o 
  16   4   0       50.88       58.73      4.17 o 
  17   4   0      102.32      101.32      7.87 o 
  18   4   0       76.70       78.70      7.87 o 
  19   4   0       23.35       28.53      5.90 o 
   1   5   0     1038.55     1173.46     16.47 o 
   2   5   0      800.60      821.12     14.00 o 
   3   5   0       42.15       41.50      1.84 o 
   4   5   0      386.34      422.80      7.00 o 
   5   5   0     1082.61     1108.27     16.22 o 
   6   5   0       25.02       19.66      1.57 o 
   7   5   0      216.40      228.01      4.54 o 
   8   5   0      835.09      815.65     12.41 o 
   9   5   0      561.41      517.30      8.60 o 
  10   5   0     2484.74     2416.59     39.73 o 
  11   5   0      378.89      379.57      7.12 o 
  12   5   0     1729.33     1672.49     28.56 o 
  13   5   0       48.46       56.67      4.26 o 
  14   5   0      215.46      214.31      6.20 o 
  15   5   0      184.72      184.32      5.68 o 
  16   5   0       86.09       87.40      4.14 o 
  17   5   0       21.23       17.71      4.92 o 
  18   5   0      439.97      418.09     17.71 o 
  19   5   0       47.51       50.17      6.89 o 
   0   6   0      600.88      589.26     12.85 o 
   1   6   0        0.95       -0.74      0.74 o 
   2   6   0      402.27      447.16     11.23 o 
   3   6   0     2289.86     2527.72     34.67 o 
   4   6   0     1524.07     1722.00     37.92 o 
   5   6   0       20.85        4.92      1.14 o 
   6   6   0        2.25        0.54      1.06 o 
   7   6   0        0.17        0.45      1.06 o 
   8   6   0       35.33       34.91      2.06 o 
   9   6   0      658.83      682.07     10.94 o 
  10   6   0      806.93      804.46     14.95 o 
  11   6   0      976.19      986.14     17.79 o 
  12   6   0      125.37      124.67      4.71 o 
  13   6   0      139.20      128.90      4.71 o 
  14   6   0       11.57        8.85      2.27 o 
  15   6   0       19.49       22.54      2.84 o 
  16   6   0       28.74       30.18      3.41 o 
  17   6   0      584.31      624.06     16.34 o 
  18   6   0        7.13        4.92      4.92 o 
   1   7   0       24.49       17.52      1.16 o 
   2   7   0      453.88      476.65      7.61 o 
   3   7   0      447.12      587.98     15.47 o 
   4   7   0      469.16      454.68      7.61 o 
   5   7   0       85.74       95.08      3.63 o 
   6   7   0       67.08       77.61      3.00 o 
   7   7   0        1.89        3.93      1.26 o 
   8   7   0      275.64      299.03      8.34 o 
   9   7   0      379.84      408.78      8.70 o 
  10   7   0      119.66      102.74      4.14 o 
  11   7   0        0.14       -1.52      1.84 o 
  12   7   0      128.57      138.25      4.71 o 
  13   7   0       93.10       97.74      4.14 o 
  14   7   0       69.27       75.39      6.11 o 
  15   7   0       11.63       10.33      2.78 o 
  16   7   0      187.37      186.57      7.65 o 
  17   7   0        0.02       -4.26      5.90 o 
  18   7   0       86.50       98.37      8.85 o 
   0   8   0     1822.17     1812.67     36.15 o 
   1   8   0      397.48      371.90      6.48 o 
   2   8   0      907.24     1011.31     15.00 o 
   3   8   0       36.52       52.67      3.48 o 
   4   8   0      178.82      172.37      4.71 o 
   5   8   0       54.64       44.15      2.42 o 
   6   8   0     1559.33     1426.97     24.23 o 
   7   8   0       93.99       92.32      4.14 o 
   8   8   0     1093.63     1095.80     31.48 o 
   9   8   0       26.73       23.77      2.78 o 
  10   8   0       17.07       16.25      2.78 o 
  11   8   0       46.13       43.55      6.39 o 
  12   8   0        0.13        0.00      2.09 o 
  13   8   0      118.29      111.76      5.56 o 
  14   8   0      520.04      493.05     16.23 o 
  15   8   0       36.76       47.60      6.39 o 
  16   8   0        1.22        1.31      3.07 o 
  17   8   0       21.24       24.91      4.43 o 
   1   9   0      151.22      164.07      4.63 o 
   2   9   0     4797.69     4938.23     77.99 o 
   3   9   0        0.04       -1.43      1.43 o 
   4   9   0     2770.77     2788.40     55.65 o 
   5   9   0       33.48       31.29      2.42 o 
   6   9   0     1165.00     1023.79     18.36 o 
   7   9   0       99.56      100.62      3.98 o 
   8   9   0      704.06      656.93     15.64 o 
   9   9   0        8.35       14.42      2.78 o 
  10   9   0      164.05      139.25      5.90 o 
  11   9   0      111.46      126.19      5.90 o 
  12   9   0       13.33        9.84      2.78 o 
  13   9   0       64.92       68.54      4.87 o 
  14   9   0      195.94      217.41      8.35 o 
  15   9   0       26.14       26.30      4.17 o 
  16   9   0      185.96      180.82      7.65 o 
   0  10   0      155.12      146.58      7.87 o 
   1  10   0      281.62      283.83      8.35 o 
   2  10   0      804.77      871.13     20.17 o 
   3  10   0      368.88      401.24      8.66 o 
   4  10   0      115.65      124.94      5.56 o 
   5  10   0      264.45      269.51      6.61 o 
   6  10   0      248.74      252.92      6.61 o 
   7  10   0        8.31        4.43      4.43 o 
   8  10   0       16.74       13.30      2.78 o 
   9  10   0      897.84      886.46     20.51 o 
  10  10   0      395.55      352.18     10.43 o 
  11  10   0      486.21      465.17     12.85 o 
  12  10   0      177.53      174.17      6.96 o 
  13  10   0       25.33       27.77      7.38 o 
  14  10   0        8.87        7.87      4.43 o 
  15  10   0      313.11      306.93     10.43 o 
   1  11   0      281.65      287.76      9.04 o 
   2  11   0        0.93        2.95      2.78 o 
   3  11   0       97.94      101.84      5.56 o 
   4  11   0        0.29        0.84      2.46 o 
   5  11   0      334.23      335.53     10.43 o 
   6  11   0       74.07       73.87      7.38 o 
   7  11   0      526.82      541.75     23.12 o 
   8  11   0       14.86       11.70      3.44 o 
   9  11   0      367.23      332.37     10.07 o 
  10  11   0        0.81        0.00      2.78 o 
  11  11   0      100.05      104.61      5.90 o 
  12  11   0       96.99       85.16      5.56 o 
  13  11   0      559.83      574.60     15.64 o 
  14  11   0       58.53       56.94      5.18 o 
   0  12   0      469.61      539.09     20.66 o 
   1  12   0        2.76        3.44      2.78 o 
   2  12   0      314.84      325.13     10.43 o 
   3  12   0      191.69      200.80      7.65 o 
   4  12   0       40.57       36.50      4.17 o 
   5  12   0       39.45       44.29      4.17 o 
   6  12   0      317.89      310.86     13.77 o 
   7  12   0       86.66       95.42      7.87 o 
   8  12   0       42.68       43.28      5.90 o 
   9  12   0      210.85      208.55     11.80 o 
  10  12   0       23.20       23.91      3.78 o 
  11  12   0      194.98      170.73      7.28 o 
  12  12   0       41.51       43.07      4.87 o 
   1  13   0        1.86        1.75      3.07 o 
   2  13   0      419.79      417.38     12.52 o 
   3  13   0        0.91        0.00      2.78 o 
   4  13   0      662.66      644.24     17.03 o 
   5  13   0        0.35       -0.98      3.93 o 
   6  13   0       58.59       63.94      6.89 o 
   7  13   0        8.72       13.77      4.92 o 
   8  13   0        6.12       19.67      4.92 o 
   9  13   0       40.28       33.45      5.90 o 
   0  14   0      207.21      204.62     11.80 o 
   1  14   0        8.28        7.87      3.48 o 
   2  14   0      183.77      201.38     11.80 o 
   3  14   0      212.31      221.10      9.04 o 
   4  14   0      135.51      162.32     10.82 o 
   5  14   0       69.94       59.02      7.87 o 
   6  14   0      132.36      151.50     10.82 o 
   1  15   0       11.44       25.73      4.87 o 
   2  15   0        8.64        3.58      3.78 o 
 -21   1   1       25.65       22.63      5.90 o 
 -20   1   1        0.21        2.95      4.92 o 
 -19   1   1       17.98       24.63      4.17 o 
 -18   1   1       22.17       26.08      3.48 o 
 -17   1   1        7.89       12.37      3.93 o 
 -16   1   1      957.41      865.26     20.17 o 
 -15   1   1       21.68       31.60      3.48 o 
 -13   1   1      360.90      318.46      7.18 o 
 -12   1   1       19.75       28.28      1.64 o 
 -11   1   1      592.44      636.51      8.08 o 
 -10   1   1     1090.68     1093.07     13.10 o 
  -9   1   1     3539.31     3623.02     44.24 o 
  -7   1   1      368.47      314.57      6.51 o 
  -6   1   1      134.29      175.76      2.79 o 
  -5   1   1       95.09      124.58      4.54 o 
  -4   1   1     2367.96     2559.18     45.15 o 
  -3   1   1     6364.38     6533.25     98.54 o 
  -1   1   1      839.80      863.82     22.28 o 
   0   1   1      837.14      859.48     24.59 o 
   2   1   1     1366.35     1353.36     21.58 o 
   4   1   1      889.34      807.40     11.68 o 
   5   1   1     2016.94     1968.26     29.96 o 
   6   1   1       19.95       21.67      1.01 o 
   7   1   1     1527.62     1618.73     18.74 o 
   8   1   1     1161.86     1099.00     13.18 o 
   9   1   1      669.66      650.15      8.29 o 
  11   1   1      757.15      692.22     11.18 o 
  12   1   1      219.91      223.42      6.96 o 
  13   1   1      144.81      129.50      4.33 o 
  14   1   1      899.77      819.48     15.71 o 
  15   1   1       35.57       60.90      3.76 o 
  16   1   1       14.45       22.65      6.89 o 
  17   1   1      156.79      164.40      7.38 o 
  18   1   1        8.11        7.87      3.48 o 
  19   1   1      265.13      271.06     10.43 o 
  20   1   1      224.97      266.81     10.77 o 
 -21   2   1      211.02      198.71     12.79 o 
 -20   2   1      235.97      223.31     12.79 o 
 -19   2   1       37.60       31.48      5.90 o 
 -18   2   1       16.38       18.69      4.92 o 
 -17   2   1       54.92       51.17      4.17 o 
 -16   2   1        5.87        1.57      3.15 o 
 -15   2   1     1094.53     1061.55     19.31 o 
 -14   2   1      656.21      650.18     12.50 o 
 -13   2   1        6.89        5.74      1.38 o 
 -12   2   1      227.70      229.80      4.21 o 
 -11   2   1       22.52       32.29      1.56 o 
 -10   2   1       74.00       60.60      1.77 o 
  -9   2   1     2571.71     2826.68     34.92 o 
  -8   2   1     1014.16     1201.85     15.21 o 
  -7   2   1     2092.19     1968.19     42.72 o 
  -6   2   1      442.05      431.48     10.68 o 
  -5   2   1        2.03        0.98      0.49 o 
  -4   2   1      313.17      305.62      4.78 o 
  -3   2   1     6273.70     6503.45    188.05 o 
  -2   2   1      940.36      977.08     33.79 o 
  -1   2   1    11998.14    12824.94    186.57 o 
   0   2   1      200.43      270.53      7.87 o 
   1   2   1    12513.55    12318.44    179.33 o 
   2   2   1       46.97       59.02      2.95 o 
   3   2   1       28.29       35.43      1.70 o 
   4   2   1       30.72       30.78      1.48 o 
   5   2   1      540.17      499.33      7.87 o 
   7   2   1     7721.30     8240.53     94.33 o 
   9   2   1      262.96      305.22      5.52 o 
  10   2   1       25.90       30.54      1.97 o 
  11   2   1      212.96      189.33      4.43 o 
  12   2   1       59.41       50.83      3.38 o 
  13   2   1     2188.16     2129.51     30.74 o 
  14   2   1        7.02       19.22      2.43 o 
  15   2   1        0.82        0.69      2.02 o 
  16   2   1        5.27        6.23      2.27 o 
  17   2   1       21.37       17.76      3.48 o 
  18   2   1       40.55       49.23     10.82 o 
  19   2   1      390.31      396.64     13.22 o 
  20   2   1        0.54        0.00      5.90 o 
 -20   3   1      149.84      146.58     10.82 o 
 -19   3   1      351.84      356.11     15.74 o 
 -18   3   1       24.63       23.61      4.92 o 
 -17   3   1       13.84       12.79      3.93 o 
 -16   3   1        3.52        2.95      2.78 o 
 -15   3   1      240.94      234.79     22.13 o 
 -14   3   1      405.70      382.55      7.25 o 
 -13   3   1        7.92       22.49      1.80 o 
 -12   3   1      540.02      549.75      9.33 o 
 -11   3   1      813.39      737.81     13.43 o 
 -10   3   1      266.27      256.79      5.68 o 
  -9   3   1       62.58       56.53      2.52 o 
  -8   3   1        4.25        6.66      0.88 o 
  -7   3   1      253.75      310.84      4.72 o 
  -6   3   1     2243.25     2321.19     28.66 o 
  -5   3   1      505.44      511.63      6.93 o 
  -4   3   1      336.35      321.62      5.27 o 
  -3   3   1      176.62      195.26      4.54 o 
  -2   3   1       15.79       12.79      1.97 o 
  -1   3   1     1122.80     1198.15     22.58 o 
   0   3   1      858.60      876.25     14.77 o 
   1   3   1     3663.33     3793.61     51.75 o 
   2   3   1     1537.44     1623.19     32.00 o 
   3   3   1        0.05        4.26      2.01 o 
   4   3   1     1266.39     1332.97     21.77 o 
   5   3   1     4512.61     5149.02     80.27 o 
   6   3   1      696.23      629.16      9.84 o 
   7   3   1      466.23      555.17      7.92 o 
   8   3   1      573.95      572.44      9.35 o 
  10   3   1        6.38       18.72      2.26 o 
  11   3   1     1166.63     1093.08     16.72 o 
  12   3   1      873.21      832.12     12.51 o 
  13   3   1       55.61       69.15      3.27 o 
  14   3   1      362.62      346.87      8.32 o 
  15   3   1       71.79       62.37      3.76 o 
  16   3   1      113.98      111.99      5.11 o 
  17   3   1        8.29       10.73      3.78 o 
  18   3   1      221.55      215.44      9.04 o 
  19   3   1       32.12       35.71      5.18 o 
 -20   4   1        6.34       14.76      5.90 o 
 -19   4   1      148.38      162.32     10.82 o 
 -18   4   1      366.80      339.39     14.76 o 
 -17   4   1      382.92      412.58     12.79 o 
 -16   4   1      112.29      120.62      5.88 o 
 -15   4   1        8.38        8.85      2.78 o 
 -14   4   1      596.51      593.11     25.58 o 
 -13   4   1      524.83      488.71     10.02 o 
 -12   4   1      279.75      278.31      6.61 o 
 -11   4   1     1079.01     1062.69     16.09 o 
 -10   4   1     2552.09     2414.99     34.16 o 
  -9   4   1      632.96      633.58      9.95 o 
  -8   4   1     1176.64     1280.16     16.53 o 
  -7   4   1       71.12       93.47      2.56 o 
  -6   4   1      119.97      147.99      2.79 o 
  -5   4   1      452.15      447.11      7.38 o 
  -4   4   1    10709.12    11209.10    151.43 o 
  -3   4   1     1740.98     2088.02     29.00 o 
  -2   4   1     1892.16     1926.43     26.80 o 
  -1   4   1      429.74      473.93      6.41 o 
   0   4   1      153.25      206.45      3.19 o 
   1   4   1      458.63      528.35      9.27 o 
   2   4   1    10160.09    10879.05    168.11 o 
   4   4   1     1258.94     1175.30     19.49 o 
   5   4   1      115.56      112.68      6.15 o 
   6   4   1       17.20       39.23      2.27 o 
   7   4   1       63.71       70.18      2.86 o 
   8   4   1     1804.49     1651.44     27.26 o 
  10   4   1     2710.02     2653.03     37.38 o 
  11   4   1      248.60      238.67      4.65 o 
  12   4   1        1.58        4.57      1.85 o 
  13   4   1      224.47      225.65      9.65 o 
  14   4   1        2.51       -1.25      1.84 o 
  15   4   1       10.63       10.05      2.42 o 
  16   4   1     1170.49     1130.36     32.47 o 
  17   4   1       80.53       87.72      4.71 o 
  18   4   1      322.06      332.50     15.74 o 
  19   4   1       60.42       62.96      8.85 o 
 -19   5   1       64.23       65.91      7.87 o 
 -18   5   1       79.14       77.23      5.56 o 
 -17   5   1       43.90       49.90      5.90 o 
 -16   5   1       17.10       14.79      3.48 o 
 -15   5   1      194.34      197.57      5.85 o 
 -14   5   1        4.30        0.27      1.84 o 
 -13   5   1       84.13       95.65      4.14 o 
 -12   5   1     3886.71     3878.68     62.81 o 
 -11   5   1      619.19      655.17     12.68 o 
  -9   5   1      545.31      514.32     10.71 o 
  -8   5   1        0.75        1.88      1.06 o 
  -7   5   1      644.06      670.25     10.31 o 
  -6   5   1     4796.51     4930.75     67.36 o 
  -4   5   1     1266.34     1281.78     27.84 o 
  -3   5   1      642.03      659.09      8.87 o 
  -2   5   1      983.10     1133.40     14.51 o 
  -1   5   1      699.29      727.73      9.75 o 
   0   5   1     3026.02     3305.24     50.26 o 
   1   5   1       34.93       56.35      3.93 o 
   2   5   1      339.94      316.97      6.20 o 
   3   5   1       51.86       62.96      3.93 o 
   4   5   1     2710.49     2807.02     44.68 o 
   6   5   1      334.14      406.74      8.70 o 
   7   5   1       49.33       44.31      2.27 o 
   8   5   1     1828.88     1681.94     27.83 o 
   9   5   1      688.48      680.53     12.68 o 
  10   5   1     1687.09     1561.30     26.31 o 
  11   5   1      271.88      300.24     10.39 o 
  12   5   1       61.99       70.14      7.38 o 
  13   5   1        1.05        0.49      4.43 o 
  14   5   1      572.52      568.11     14.61 o 
  15   5   1      142.29      147.38     10.82 o 
  16   5   1       86.87       80.12      5.90 o 
  17   5   1      103.28      102.82      6.26 o 
  18   5   1      179.52      209.34     13.77 o 
 -19   6   1      104.62       89.52      8.85 o 
 -18   6   1        3.21        1.77      3.27 o 
 -17   6   1      183.45      150.51      7.28 o 
 -16   6   1       79.12       78.06      5.18 o 
 -15   6   1        6.55        3.28      2.47 o 
 -14   6   1      390.53      378.63      8.70 o 
 -13   6   1       30.94       25.10      2.61 o 
 -12   6   1      343.19      338.84      7.95 o 
 -11   6   1      228.16      240.73      6.04 o 
 -10   6   1      152.78      215.86      5.85 o 
  -9   6   1       28.80       17.91      1.84 o 
  -8   6   1      324.54      351.78      7.56 o 
  -7   6   1      567.64      566.62      9.33 o 
  -6   6   1     1114.55     1100.18     16.22 o 
  -3   6   1      348.77      362.53      6.44 o 
  -2   6   1      234.73      304.55      6.55 o 
  -1   6   1     3596.16     3817.85     51.89 o 
   0   6   1      472.07      583.31     11.12 o 
   1   6   1     3824.40     3996.86     62.85 o 
   2   6   1        6.05       18.48      3.20 o 
   3   6   1     5541.51     6527.66    116.07 o 
   4   6   1        0.11       10.52      1.78 o 
   5   6   1      518.27      540.08     10.02 o 
   6   6   1       13.23       22.68      1.84 o 
   7   6   1     1434.33     1242.94     21.20 o 
   8   6   1       52.41       53.47      2.84 o 
   9   6   1     4258.24     4133.81     65.88 o 
  10   6   1       58.55       63.15      3.43 o 
  11   6   1      248.53      208.59      6.96 o 
  12   6   1       10.38        8.36      2.78 o 
  13   6   1      147.20      143.63      6.26 o 
  14   6   1        3.51        2.46      2.78 o 
  15   6   1       57.29       66.43      4.87 o 
  16   6   1       85.83       89.56      5.56 o 
  17   6   1        3.21        3.93      3.48 o 
  18   6   1       16.98       26.45      4.48 o 
 -18   7   1      200.17      208.34      8.67 o 
 -17   7   1      218.20      215.10      9.84 o 
 -16   7   1      211.02      219.08      6.99 o 
 -15   7   1       28.39       28.18      3.00 o 
 -14   7   1       42.44       41.96      3.18 o 
 -13   7   1     1631.48     1489.71     34.70 o 
 -12   7   1      116.70      146.71      4.90 o 
 -11   7   1     1021.54      973.02     17.79 o 
 -10   7   1     1049.75     1024.13     18.53 o 
  -9   7   1      723.70      734.08     13.81 o 
  -8   7   1      185.85      174.36      4.84 o 
  -7   7   1      186.98      218.04      5.28 o 
  -5   7   1     4225.90     4214.49     58.26 o 
  -4   7   1      423.18      536.12      8.70 o 
  -3   7   1     1927.63     1953.13     27.90 o 
  -2   7   1      318.15      301.48      5.20 o 
  -1   7   1      506.46      502.05     13.53 o 
   0   7   1       21.47       22.34      1.43 o 
   1   7   1      426.97      389.53      7.51 o 
   2   7   1        3.90       30.27      6.44 o 
   3   7   1     3839.12     3693.79     58.49 o 
   4   7   1      225.06      280.18      9.35 o 
   5   7   1     1355.55     1372.32     23.09 o 
   6   7   1        0.01        3.65      1.43 o 
   7   7   1      121.79      133.98      4.14 o 
   8   7   1       44.39       53.19      3.03 o 
   9   7   1     1161.34     1057.85     18.74 o 
  10   7   1        4.52       19.35      2.27 o 
  11   7   1     2973.38     2678.65     69.85 o 
  12   7   1       37.16       65.92      4.17 o 
  13   7   1       26.85       26.08      3.48 o 
  14   7   1        8.65        6.39      2.78 o 
  15   7   1      519.24      489.77     13.55 o 
  16   7   1       76.77       83.96      5.88 o 
  17   7   1      286.11      257.03     21.15 o 
 -18   8   1        3.59        3.93      5.90 o 
 -17   8   1       73.59       65.03      4.33 o 
 -16   8   1       29.81       28.06      4.29 o 
 -15   8   1       48.81       54.99      4.20 o 
 -14   8   1      121.03      124.56      5.05 o 
 -13   8   1      152.28      132.41      5.05 o 
 -12   8   1       95.94       92.23      4.14 o 
 -11   8   1      176.67      166.97      5.63 o 
 -10   8   1      312.73      299.90      8.78 o 
  -9   8   1       14.22       21.03      2.27 o 
  -8   8   1      335.73      317.93      7.56 o 
  -7   8   1      162.71      152.44      4.71 o 
  -6   8   1        0.15        2.95      1.56 o 
  -5   8   1      239.30      236.21      5.15 o 
  -4   8   1        6.82        7.87      1.70 o 
  -3   8   1        2.67        2.46      1.26 o 
  -2   8   1     1651.23     1736.36     28.58 o 
  -1   8   1       23.16       34.93      2.78 o 
   0   8   1      314.97      328.60      8.67 o 
   1   8   1      476.48      502.60      8.34 o 
   2   8   1        1.15        1.28      1.16 o 
   3   8   1       12.08       15.21      1.48 o 
   4   8   1       15.70       15.58      1.99 o 
   5   8   1       35.53       30.21      2.78 o 
   6   8   1        1.46        4.92      2.32 o 
   7   8   1      287.32      291.62      6.82 o 
   8   8   1      490.87      438.44      9.45 o 
   9   8   1       33.81       31.36      2.99 o 
  10   8   1       27.54       31.10      3.93 o 
  11   8   1       28.30       30.13      3.93 o 
  12   8   1        0.75        3.44      3.44 o 
  13   8   1      151.50      146.13      6.26 o 
  14   8   1       22.38       21.64      6.89 o 
  15   8   1        0.07       -3.44      3.44 o 
  16   8   1       12.50        9.35      3.48 o 
  17   8   1       31.06       41.32      6.89 o 
 -17   9   1       73.72       81.65      7.87 o 
 -16   9   1       94.97      102.43      5.11 o 
 -15   9   1       21.42       22.40      4.35 o 
 -14   9   1      334.87      348.93      9.05 o 
 -13   9   1       39.51       42.36      3.41 o 
 -12   9   1      278.88      270.37      7.34 o 
 -11   9   1       50.76       61.03      3.41 o 
 -10   9   1      122.76      106.30      4.42 o 
  -9   9   1        3.72        0.80      1.84 o 
  -8   9   1      708.89      672.99     16.00 o 
  -7   9   1       67.57       71.32      4.17 o 
  -6   9   1        0.25       -0.49      2.09 o 
  -5   9   1      101.90      109.60      3.98 o 
  -4   9   1      527.26      539.16     10.59 o 
  -3   9   1       10.51       12.29      2.02 o 
  -2   9   1      281.00      280.96      8.35 o 
  -1   9   1       13.31       18.74      2.78 o 
   0   9   1      478.14      519.42     10.19 o 
   1   9   1      340.12      362.77      7.75 o 
   2   9   1      292.60      290.26      6.77 o 
   3   9   1      151.76      151.99      3.89 o 
   4   9   1        1.13        1.12      1.43 o 
   5   9   1      115.83      113.13      6.89 o 
   6   9   1     1247.78     1107.02     19.68 o 
   7   9   1       25.66       36.60      2.61 o 
   8   9   1       19.85       28.83      2.42 o 
   9   9   1       46.63       48.91      3.78 o 
  10   9   1       48.98       48.29      4.43 o 
  11   9   1       37.65       41.22      6.89 o 
  12   9   1      258.08      265.19      9.04 o 
  13   9   1       10.17       16.95      3.48 o 
  14   9   1      215.49      220.36      8.35 o 
  15   9   1       38.54       41.34      4.17 o 
  16   9   1      122.86      141.21      6.96 o 
 -16  10   1       12.41       20.66      5.90 o 
 -15  10   1       50.20       51.65      4.87 o 
 -14  10   1       42.71       39.16      4.17 o 
 -13  10   1       23.45       30.51      7.38 o 
 -12  10   1      133.16      124.97      6.26 o 
 -11  10   1       38.82       34.17      4.92 o 
 -10  10   1       98.50       96.96      4.87 o 
  -9  10   1      156.34      130.84      5.56 o 
  -8  10   1       19.95       22.83      3.07 o 
  -7  10   1      622.37      583.01     14.25 o 
  -6  10   1      108.44      115.53      5.18 o 
  -5  10   1       58.82       57.87      3.18 o 
  -4  10   1        6.43        6.89      1.70 o 
  -3  10   1      594.47      639.75     12.47 o 
  -2  10   1       98.06       98.37      6.89 o 
  -1  10   1      686.68      721.15     30.16 o 
   0  10   1       41.83       53.50      3.00 o 
   1  10   1      213.14      246.31      7.98 o 
   2  10   1        3.43       10.90      2.78 o 
   3  10   1        6.72        1.48      2.09 o 
   4  10   1       68.13       75.21      8.36 o 
   5  10   1      230.48      253.86     14.26 o 
   6  10   1       27.60       30.53      3.48 o 
   7  10   1      113.23      114.92      4.33 o 
   8  10   1      141.48      145.02      5.11 o 
   9  10   1       77.05       53.14      4.17 o 
  10  10   1      214.27      200.02      7.28 o 
  11  10   1       74.57       90.67      4.87 o 
  12  10   1       94.49       89.62      5.56 o 
  13  10   1      196.92      207.08      8.35 o 
  14  10   1        5.38        6.39      3.48 o 
  15  10   1      115.99      134.77      9.84 o 
 -14  11   1        7.36       11.31      3.48 o 
 -13  11   1       66.98       74.95      5.18 o 
 -12  11   1        5.97        5.90      3.48 o 
 -11  11   1       31.01       23.97      3.78 o 
 -10  11   1        0.39       -0.49      2.78 o 
  -9  11   1       27.99       32.96      3.48 o 
  -8  11   1       28.97       28.33      9.35 o 
  -7  11   1      320.87      299.76      9.37 o 
  -6  11   1      144.43      150.46     11.80 o 
  -5  11   1       22.59       30.08      3.48 o 
  -4  11   1       28.83       34.30      2.84 o 
  -3  11   1      143.82      133.79      8.85 o 
  -2  11   1       27.84       38.03      3.48 o 
  -1  11   1        5.74        9.35      2.78 o 
   0  11   1      152.40      152.18      6.26 o 
   1  11   1      617.23      627.83     15.64 o 
   2  11   1       31.51       36.07      3.48 o 
   3  11   1        4.28        2.95      2.78 o 
   4  11   1       16.61       13.44      2.78 o 
   5  11   1      690.14      654.70     16.34 o 
   6  11   1       68.55       70.05      4.48 o 
   7  11   1       11.24        9.51      3.07 o 
   8  11   1       30.71       34.43      5.90 o 
   9  11   1        0.75        0.00      3.93 o 
  10  11   1        2.57       -1.48      2.78 o 
  11  11   1        9.74       12.79      3.48 o 
  12  11   1       36.60       38.69      4.48 o 
  13  11   1       20.72       28.05      4.17 o 
 -12  12   1      156.70      141.72      6.96 o 
 -11  12   1      209.90      214.53      8.35 o 
 -10  12   1       90.03       83.63      5.56 o 
  -9  12   1      139.26      128.01      6.26 o 
  -8  12   1      159.17      155.64      6.58 o 
  -7  12   1      194.70      196.13      7.28 o 
  -6  12   1       58.26       61.98      5.90 o 
  -5  12   1       32.30       43.28      5.90 o 
  -4  12   1      474.26      468.26     18.69 o 
  -3  12   1      914.18      917.89     21.90 o 
  -2  12   1      107.96      117.84     11.80 o 
  -1  12   1      895.57      948.83     22.26 o 
   0  12   1        2.65       12.20      6.89 o 
   1  12   1      216.45      216.83      7.98 o 
   2  12   1      689.87      705.47     17.73 o 
   3  12   1       67.78       68.56      5.18 o 
   4  12   1      616.83      630.77     16.34 o 
   5  12   1      468.90      459.13     17.71 o 
   6  12   1       20.37       23.97      3.78 o 
   7  12   1       10.77        9.84      3.93 o 
   8  12   1       91.08       90.50      7.87 o 
   9  12   1       83.88       76.73      6.89 o 
  10  12   1      475.66      449.57     18.69 o 
  11  12   1       10.06       15.74      4.92 o 
 -10  13   1       18.42       22.63      5.90 o 
  -9  13   1      141.72      139.69      9.84 o 
  -8  13   1      143.49      153.46      9.84 o 
  -7  13   1       98.62      109.19      8.85 o 
  -6  13   1      716.59      685.66     25.58 o 
  -5  13   1       94.79      100.34      8.85 o 
  -4  13   1       43.62       39.35      5.90 o 
  -3  13   1        0.61        3.93      3.93 o 
  -2  13   1      163.35      179.05      7.65 o 
  -1  13   1        5.16       13.28      3.48 o 
   0  13   1      457.00      500.43     14.25 o 
   1  13   1       19.40       23.22      3.78 o 
   2  13   1      301.27      329.38     10.77 o 
   3  13   1        2.87        0.87      3.07 o 
   4  13   1      215.79      216.18      8.35 o 
   5  13   1        7.96       19.56      3.78 o 
   6  13   1      236.71      256.75     12.79 o 
   7  13   1        2.98        9.84      4.92 o 
   8  13   1       55.27       59.02      6.89 o 
   9  13   1       14.70        6.89      4.92 o 
  -6  14   1       73.65       77.72      8.85 o 
  -5  14   1      309.59      319.71     15.74 o 
  -4  14   1      130.80      125.92      9.84 o 
  -3  14   1       26.08       28.53      5.90 o 
  -2  14   1       92.57      106.24      8.85 o 
  -1  14   1      209.66      196.36     10.82 o 
   0  14   1        5.01        0.49      3.48 o 
   1  14   1      379.14      385.41     12.16 o 
   2  14   1      151.02      154.48     13.77 o 
   3  14   1        0.55        4.74      3.78 o 
   4  14   1       53.09       58.11      5.56 o 
   5  14   1       90.52       97.39      8.85 o 
   6  14   1       10.37       10.82      5.90 o 
  -1  15   1       49.04       46.24      7.87 o 
   0  15   1       20.38       20.10      4.48 o 
 -19   0   2      526.09      510.56     19.67 o 
 -18   0   2       91.17       90.50      7.87 o 
 -17   0   2      248.45      219.37     10.82 o 
 -16   0   2        3.71        1.48      2.78 o 
 -15   0   2     1324.04     1297.41     28.17 o 
 -14   0   2       17.04       14.42      2.78 o 
 -13   0   2     1382.33     1386.29     29.19 o 
 -12   0   2      576.20      559.74     13.16 o 
 -11   0   2      192.98      162.81      5.56 o 
 -10   0   2      256.49      295.07      5.93 o 
  -9   0   2      281.88      236.76      5.05 o 
  -8   0   2     4032.95     4257.64     67.33 o 
  -7   0   2     1264.59     1444.76     23.61 o 
  -6   0   2      586.83      716.23     15.25 o 
  -5   0   2      333.06      248.42      5.56 o 
  -4   0   2       93.92      107.85     11.80 o 
  -3   0   2        1.61       -1.48      1.48 o 
  -2   0   2   101736.92    98373.56   2623.62 o 
   0   0   2     4238.25     4697.34    126.90 o 
   1   0   2     1084.40     1063.42     30.50 o 
   2   0   2     2814.40     2995.48     81.65 o 
   3   0   2       28.01       18.36      1.64 o 
   4   0   2     7338.65     7647.56    205.60 o 
   5   0   2     1007.62     1016.92     20.87 o 
   6   0   2    11421.34    11932.68    226.42 o 
   7   0   2      674.49      650.91     14.61 o 
   8   0   2     1440.58     1386.39     56.07 o 
   9   0   2      100.92       96.96      4.17 o 
  10   0   2     1009.89     1060.04     22.96 o 
  11   0   2       10.50       17.93      2.78 o 
  12   0   2        6.33       -2.46      2.46 o 
  13   0   2       12.48       18.69      3.93 o 
  14   0   2       37.26       51.84      5.90 o 
  15   0   2        6.54       10.27      3.07 o 
  16   0   2        0.20       -0.55      3.07 o 
  17   0   2        8.33        7.87      4.92 o 
  18   0   2       72.61       63.94      8.85 o 
  19   0   2       17.07       28.53      6.89 o 
 -21   1   2        3.11        3.93      5.90 o 
 -20   1   2      265.92      279.38     13.77 o 
 -19   1   2      145.17      150.51      9.84 o 
 -18   1   2      129.70      133.79      8.85 o 
 -17   1   2      188.72      190.23      8.43 o 
 -16   1   2        2.06       -1.28      2.02 o 
 -15   1   2       15.02       17.51      2.06 o 
 -14   1   2      111.83      105.89      3.44 o 
 -13   1   2      332.10      332.51      6.48 o 
 -12   1   2        5.13        9.54      1.48 o 
 -11   1   2      389.86      373.15      5.78 o 
 -10   1   2     2152.60     2280.87     28.73 o 
  -9   1   2     1340.49     1429.27     18.09 o 
  -8   1   2      423.38      346.07      5.74 o 
  -7   1   2      521.72      628.17      9.43 o 
  -6   1   2      147.87      167.31      3.41 o 
  -5   1   2      310.94      257.16      4.54 o 
  -4   1   2     7015.07     7384.13     99.92 o 
  -3   1   2     6650.47     6976.41    108.33 o 
  -1   1   2     2417.49     2374.50     84.60 o 
   0   1   2      256.69      258.72      8.85 o 
   1   1   2     1070.28     1106.88     18.17 o 
   2   1   2      786.82      961.33     15.90 o 
   3   1   2      254.02      202.02      7.57 o 
   4   1   2     5668.73     5478.50     74.15 o 
   5   1   2      373.70      402.95      6.89 o 
   6   1   2        9.16       10.93      1.48 o 
   7   1   2     1112.75     1076.02     18.74 o 
   8   1   2       48.78       79.28      2.67 o 
   9   1   2      234.66      251.07      5.27 o 
  10   1   2      559.03      470.87      8.36 o 
  11   1   2       17.52       27.55      2.13 o 
  12   1   2      865.48      840.30     13.77 o 
  13   1   2      561.67      525.98     15.62 o 
  14   1   2        5.32        8.12      1.97 o 
  15   1   2       17.24       25.64      2.46 o 
  16   1   2      194.61      203.30      9.20 o 
  17   1   2        3.99        1.64      2.84 o 
  18   1   2      678.04      669.96     18.78 o 
  19   1   2      159.97      174.61      9.04 o 
 -21   2   2       19.09       19.67      6.89 o 
 -20   2   2        2.56        0.00      4.92 o 
 -19   2   2       62.78       71.81      7.87 o 
 -18   2   2       70.29       79.68      6.89 o 
 -17   2   2      315.55      310.38      9.74 o 
 -16   2   2       30.19       33.57      3.78 o 
 -15   2   2      156.66      134.19     14.28 o 
 -14   2   2        0.00        0.00      1.48 o 
 -13   2   2       78.25       93.00      3.57 o 
 -12   2   2     1430.08     1386.63     20.64 o 
 -10   2   2     2110.18     2012.06     28.38 o 
  -9   2   2      208.32      210.03      4.16 o 
  -8   2   2      767.83      816.49     12.15 o 
  -7   2   2       58.30       54.24      1.99 o 
  -6   2   2      261.53      308.25      4.99 o 
  -5   2   2      918.44      950.31     13.76 o 
  -4   2   2     3192.12     3052.59     53.34 o 
  -3   2   2      344.26      344.46      4.79 o 
  -2   2   2     1747.69     1855.36     39.66 o 
  -1   2   2     8650.95     8492.93    148.55 o 
   0   2   2       20.60       23.04      1.64 o 
   1   2   2       15.12       10.52      1.33 o 
   2   2   2      193.62      201.28      9.09 o 
   3   2   2     2682.85     2653.17     42.22 o 
   4   2   2       65.26       36.52      1.70 o 
   5   2   2      782.27      800.75     13.81 o 
   6   2   2      103.61      112.76      2.95 o 
   7   2   2      803.90      806.00     12.41 o 
   8   2   2      159.17      210.31      4.43 o 
   9   2   2     2548.73     2462.06     34.92 o 
  10   2   2      205.52      201.47      4.78 o 
  11   2   2     1033.98      955.98     15.25 o 
  12   2   2        4.72        2.95      1.67 o 
  13   2   2       26.52       32.33      2.46 o 
  14   2   2        2.39        6.15      1.97 o 
  15   2   2      732.03      752.09     13.15 o 
  16   2   2        2.27        2.74      2.42 o 
  17   2   2      616.37      657.55     14.36 o 
  18   2   2        4.09        7.38      4.17 o 
  19   2   2       60.37       60.99      8.85 o 
 -20   3   2      317.69      312.83     14.76 o 
 -19   3   2        1.98        1.97      4.92 o 
 -18   3   2      155.67      143.45      6.58 o 
 -17   3   2       55.53       59.60      4.48 o 
 -16   3   2        0.94       -0.98      2.78 o 
 -15   3   2      829.56      833.32     19.48 o 
 -14   3   2      791.49      759.51     14.57 o 
 -13   3   2      988.34      933.12     31.97 o 
 -12   3   2      181.49      155.24      4.47 o 
 -11   3   2       51.31       68.25      2.38 o 
 -10   3   2        4.57        2.68      1.06 o 
  -9   3   2       31.84       64.98      5.68 o 
  -8   3   2      134.25      133.96      2.89 o 
  -7   3   2     2110.19     1898.77     30.63 o 
  -5   3   2      671.39      789.26     11.64 o 
  -4   3   2     1630.18     1781.75     37.20 o 
  -3   3   2        1.31       -0.57      0.57 o 
  -2   3   2      114.88      138.38      4.97 o 
  -1   3   2      390.79      390.39      6.13 o 
   0   3   2     1371.52     1334.32     18.80 o 
   1   3   2     1051.14      978.54     17.18 o 
   2   3   2      127.95      144.64      7.67 o 
   3   3   2     2472.04     2498.97     45.15 o 
   4   3   2     1018.67     1115.83     18.93 o 
   5   3   2      747.94      764.86     13.24 o 
   6   3   2       76.08       44.77      2.27 o 
   7   3   2     1069.97     1061.21     18.36 o 
   8   3   2       11.32       12.42      2.93 o 
   9   3   2       72.67       48.58      2.46 o 
  10   3   2      541.84      503.47      8.97 o 
  11   3   2     1782.48     1704.39     28.97 o 
  12   3   2       61.41       84.43      3.30 o 
  13   3   2      717.43      713.91     12.30 o 
  14   3   2       62.95       59.43      3.30 o 
  15   3   2      934.83      909.44     21.21 o 
  16   3   2        0.21       -0.98      2.42 o 
  17   3   2      112.47      122.76      6.21 o 
  18   3   2       69.54       79.60      6.74 o 
  19   3   2       99.68      126.90     11.80 o 
 -20   4   2       63.96       64.93      7.87 o 
 -19   4   2       37.74       33.67      5.41 o 
 -18   4   2       51.51       52.74      4.87 o 
 -17   4   2        5.33        2.95      3.93 o 
 -16   4   2      575.17      556.82     14.61 o 
 -15   4   2      601.22      556.47     14.76 o 
 -14   4   2        0.35        5.06      5.90 o 
 -13   4   2        7.80        8.07      2.27 o 
 -12   4   2      746.89      763.77     14.18 o 
 -11   4   2        2.43        4.50      1.43 o 
 -10   4   2       67.51       71.81      4.92 o 
  -9   4   2       38.37       34.20      2.27 o 
  -8   4   2     1445.62     1466.51     24.78 o 
  -7   4   2       19.10       19.77      1.56 o 
  -6   4   2      320.70      320.32      5.38 o 
  -5   4   2      233.80      265.44      4.61 o 
  -4   4   2      500.40      528.43      8.23 o 
  -3   4   2       86.61       49.18      1.80 o 
  -2   4   2      101.41      152.37      7.35 o 
  -1   4   2       10.77        8.85      1.39 o 
   0   4   2     3009.74     3189.19     43.64 o 
   1   4   2      140.38      146.29      3.05 o 
   2   4   2        2.69       10.37      1.70 o 
   4   4   2      781.28      858.39     18.65 o 
   5   4   2       14.85        5.41      1.26 o 
   6   4   2     1177.19     1158.12     19.68 o 
   7   4   2        1.24        1.35      1.26 o 
   8   4   2      371.32      291.29      6.82 o 
   9   4   2       20.06       20.47      2.27 o 
  10   4   2      938.57      941.59     17.22 o 
  11   4   2       24.56       30.39      2.84 o 
  12   4   2     1074.44     1041.99     19.12 o 
  13   4   2       12.96       16.17      2.45 o 
  14   4   2        0.00        5.90      2.78 o 
  15   4   2       33.10       34.00      4.17 o 
  16   4   2       15.27       16.46      6.39 o 
  17   4   2        5.34        6.89      3.48 o 
  18   4   2       17.90       14.86      4.17 o 
 -19   5   2        0.36       -4.43      5.41 o 
 -18   5   2       22.53       28.11      4.17 o 
 -17   5   2       81.76       74.43      5.18 o 
 -16   5   2      282.44      276.71      9.37 o 
 -15   5   2       23.67       25.75      3.07 o 
 -12   5   2     1519.66     1471.33     25.35 o 
 -11   5   2      175.12      148.27      4.71 o 
 -10   5   2      218.33      217.41      5.47 o 
  -9   5   2      109.31      114.87      3.57 o 
  -8   5   2      338.50      354.94      7.56 o 
  -7   5   2      328.53      301.52      6.42 o 
  -6   5   2     1396.88     1518.75     22.72 o 
  -5   5   2       41.08       35.77      3.08 o 
  -4   5   2     1499.71     1485.91     22.58 o 
  -3   5   2     1067.92     1098.45     16.10 o 
  -2   5   2      214.86      234.27      4.29 o 
  -1   5   2      900.04      906.22     11.93 o 
   0   5   2       14.46       18.59      1.08 o 
   1   5   2      108.35      121.12      4.26 o 
   2   5   2       32.16       33.15      5.90 o 
   3   5   2      618.81      635.78     11.33 o 
   4   5   2       29.06       40.33      3.93 o 
   5   5   2      177.33      152.39      4.14 o 
   6   5   2      352.14      360.70      7.56 o 
   7   5   2      617.60      600.45     11.54 o 
   8   5   2     1315.95     1290.91     22.34 o 
   9   5   2      172.76      172.22      5.11 o 
  10   5   2      537.12      517.55     10.79 o 
  11   5   2       41.76       48.22      3.18 o 
  12   5   2        1.36       10.12      4.47 o 
  13   5   2      208.98      218.47      6.42 o 
  14   5   2      230.04      248.61      8.67 o 
  15   5   2       93.05       87.69      7.38 o 
  16   5   2      501.83      532.23     14.94 o 
  17   5   2       24.18       29.70      4.43 o 
  18   5   2       74.53       84.60      8.85 o 
 -19   6   2      207.88      220.43      9.37 o 
 -18   6   2       74.01       77.72      5.56 o 
 -17   6   2       23.99       25.58      4.17 o 
 -16   6   2      227.04      222.33      8.35 o 
 -15   6   2      145.43      140.33      9.84 o 
 -14   6   2       23.33       24.96      2.42 o 
 -13   6   2      299.50      293.18      7.56 o 
 -12   6   2      267.78      264.40      6.82 o 
 -11   6   2      687.65      687.29     13.24 o 
 -10   6   2       64.56       71.74      5.58 o 
  -9   6   2       47.14       43.66      2.84 o 
  -8   6   2      141.98      149.62      4.54 o 
  -7   6   2      194.44      197.96      6.67 o 
  -6   6   2      674.17      728.13     13.24 o 
  -5   6   2     1102.14     1186.80     17.44 o 
  -4   6   2      383.93      378.01      6.75 o 
  -3   6   2       44.82       46.08      2.37 o 
  -2   6   2      466.87      459.06      7.74 o 
  -1   6   2      121.05      110.17      2.85 o 
   0   6   2      336.84      399.60      6.02 o 
   1   6   2      716.14      666.79     11.90 o 
   2   6   2      162.99      195.39      5.42 o 
   3   6   2      169.62      165.42      6.46 o 
   4   6   2      214.52      190.48      4.71 o 
   5   6   2       90.02       86.74      3.00 o 
   6   6   2      396.47      379.80      8.13 o 
   7   6   2      103.68       97.75      3.57 o 
   8   6   2      898.21      827.08     15.52 o 
   9   6   2     1251.86     1297.00     26.77 o 
  10   6   2      123.41      120.17      6.22 o 
  11   6   2        3.46        7.21      2.27 o 
  12   6   2        0.89        0.98      1.84 o 
  13   6   2      214.39      216.28      7.98 o 
  14   6   2       15.45       15.92      3.48 o 
  15   6   2      408.30      425.63     16.72 o 
  16   6   2        0.15        5.41      3.48 o 
  17   6   2      126.86      122.92      7.38 o 
 -18   7   2       18.95       16.57      4.48 o 
 -17   7   2      115.66      118.28      6.58 o 
 -16   7   2       20.17       25.58      4.92 o 
 -15   7   2       54.91       52.56      4.27 o 
 -14   7   2        0.08        0.00      2.27 o 
 -13   7   2        0.07        0.69      2.02 o 
 -12   7   2        5.39       11.02      2.60 o 
 -11   7   2        4.85        4.83      1.84 o 
 -10   7   2      344.87      367.07      8.13 o 
  -9   7   2      213.16      202.00      5.68 o 
  -8   7   2      182.29      166.17      6.47 o 
  -7   7   2        0.21        1.59      1.51 o 
  -6   7   2      256.27      254.17      6.04 o 
  -5   7   2        8.31        3.64      1.16 o 
  -4   7   2      206.18      208.30      4.54 o 
  -3   7   2       42.14       66.98      7.24 o 
  -2   7   2       25.87       35.30      2.13 o 
  -1   7   2       41.15       42.82      1.97 o 
   0   7   2       66.09       57.78      3.65 o 
   1   7   2     1744.69     1778.40     33.00 o 
   2   7   2      549.15      489.16      9.38 o 
   3   7   2      156.98      140.84      3.89 o 
   4   7   2      351.92      354.99      7.56 o 
   6   7   2       12.50        8.26      1.70 o 
   7   7   2      632.61      664.97     12.87 o 
   8   7   2       71.55       65.23      3.41 o 
   9   7   2      292.69      249.65      6.42 o 
  10   7   2      528.97      504.01     12.37 o 
  11   7   2       45.02       48.01      3.41 o 
  12   7   2       59.70       59.02      4.17 o 
  13   7   2        0.31        1.48      3.44 o 
  14   7   2       11.94        9.62      3.07 o 
  15   7   2      150.21      157.08      7.28 o 
  16   7   2       85.94       84.32      5.90 o 
  17   7   2      296.85      343.32     15.74 o 
 -18   8   2       96.92       92.47      9.84 o 
 -17   8   2       17.65       17.74      3.93 o 
 -16   8   2        0.04       -2.16      3.44 o 
 -15   8   2      228.57      230.25      6.99 o 
 -14   8   2       39.10       54.34      3.69 o 
 -13   8   2       60.42       62.39      3.81 o 
 -12   8   2       23.95       28.03      2.90 o 
 -11   8   2      210.26      200.21      5.85 o 
 -10   8   2       13.45       16.19      2.42 o 
  -9   8   2      389.39      373.31      8.70 o 
  -8   8   2      814.07      770.53     14.75 o 
  -7   8   2      691.54      700.66     13.43 o 
  -6   8   2     1008.07      944.26     17.22 o 
  -5   8   2      594.10      563.93     11.16 o 
  -4   8   2      117.96      118.72      3.39 o 
  -3   8   2       86.08      114.98      4.29 o 
  -2   8   2      573.83      575.37      9.71 o 
  -1   8   2     1617.40     1651.03     27.82 o 
   0   8   2     3009.81     2981.68     48.08 o 
   1   8   2      731.55      750.74     13.81 o 
   2   8   2      899.90      882.51     16.09 o 
   3   8   2       63.44       53.10      3.40 o 
   4   8   2       16.68       22.70      2.34 o 
   5   8   2      141.69      142.50      5.53 o 
   6   8   2     1303.71     1283.32     68.86 o 
   7   8   2      464.03      447.91      9.45 o 
   8   8   2      461.76      414.24     11.38 o 
   9   8   2       13.96       14.44      2.27 o 
  10   8   2      319.67      324.31      8.13 o 
  11   8   2       31.20       34.43      4.92 o 
  12   8   2      731.30      708.56     17.39 o 
  13   8   2       28.72       34.93      4.17 o 
  14   8   2      210.32      196.12     15.25 o 
  15   8   2        2.99        2.40      4.92 o 
  16   8   2      335.51      349.90     20.17 o 
 -17   9   2      367.08      340.37     16.72 o 
 -16   9   2      152.17      163.27      6.20 o 
 -15   9   2       20.10       23.05      3.18 o 
 -14   9   2       84.44       80.35      5.41 o 
 -13   9   2      151.18      151.33      5.42 o 
 -12   9   2       25.44       24.39      3.00 o 
 -11   9   2      474.87      456.15     10.40 o 
 -10   9   2      431.22      403.01      9.27 o 
  -9   9   2      226.53      216.25      6.20 o 
  -8   9   2        6.21       -0.63      1.84 o 
  -7   9   2        2.41        0.63      1.84 o 
  -6   9   2      299.70      295.36      7.83 o 
  -5   9   2      159.56      172.92      5.28 o 
  -4   9   2     1661.86     1624.01     23.97 o 
  -3   9   2      226.36      235.42      6.33 o 
  -2   9   2      263.57      278.62      6.77 o 
  -1   9   2       13.36       14.08      2.02 o 
   0   9   2     1668.84     1660.45     28.02 o 
   1   9   2      172.05      160.18      4.90 o 
   2   9   2     1454.57     1309.39     24.12 o 
   3   9   2      406.38      418.15     11.80 o 
   4   9   2     2193.83     1993.82     59.02 o 
   5   9   2        4.46        5.76      2.36 o 
   6   9   2        0.96       -0.98      1.70 o 
   7   9   2      118.43      105.35      4.14 o 
   8   9   2       18.82       14.02      2.27 o 
   9   9   2      133.33      125.19      4.81 o 
  10   9   2      125.68      113.69      9.14 o 
  11   9   2       21.24       16.04      3.07 o 
  12   9   2       61.68       56.56      7.38 o 
  13   9   2       19.71       22.80      3.48 o 
  14   9   2        0.59        3.44      3.48 o 
  15   9   2        6.49        6.08      8.85 o 
 -15  10   2       31.62       31.13      3.57 o 
 -14  10   2        3.16        1.97      2.42 o 
 -13  10   2        2.07        5.37      2.61 o 
 -12  10   2      604.32      546.87     12.11 o 
 -11  10   2      301.30      303.16      8.13 o 
 -10  10   2      588.13      545.88     11.90 o 
  -9  10   2      189.21      194.33      6.39 o 
  -8  10   2       13.34       12.69      2.42 o 
  -7  10   2       85.60       86.38      4.14 o 
  -6  10   2      542.47      548.60     25.09 o 
  -5  10   2       10.52       10.33      2.78 o 
  -4  10   2     2915.65     2918.60     58.78 o 
  -3  10   2      503.75      518.57     10.97 o 
  -2  10   2       26.83       35.04      2.42 o 
  -1  10   2      148.01      159.27      5.05 o 
   0  10   2       68.42       79.34      3.57 o 
   1  10   2        7.31        6.62      1.84 o 
   2  10   2      431.49      428.05     16.23 o 
   3  10   2      264.27      262.83      8.67 o 
   4  10   2      133.60      125.12      5.88 o 
   5  10   2      462.87      462.62     12.85 o 
   6  10   2        4.08        3.93      2.78 o 
   7  10   2       58.16       64.68      4.48 o 
   8  10   2       13.80        9.48      3.44 o 
   9  10   2      426.77      418.59     19.18 o 
  10  10   2        0.32        6.89      2.78 o 
  11  10   2      434.20      437.32     12.52 o 
  12  10   2       14.39       16.41      7.87 o 
  13  10   2        0.38        0.49      3.48 o 
  14  10   2      162.72      184.94     11.80 o 
 -14  11   2      378.43      356.69     11.83 o 
 -13  11   2      164.09      156.11      6.96 o 
 -12  11   2      187.93      173.80      7.65 o 
 -11  11   2       11.60       13.77      3.07 o 
 -10  11   2        2.74        1.97      2.78 o 
  -9  11   2        1.10        8.36      3.44 o 
  -8  11   2      666.25      664.91     16.65 o 
  -7  11   2      218.22      222.99     21.15 o 
  -6  11   2      504.64      515.38     24.10 o 
  -5  11   2       72.84       66.57      4.48 o 
  -4  11   2       93.07       92.51      4.87 o 
  -3  11   2       43.10       44.40      3.78 o 
  -2  11   2      254.02      261.11     13.78 o 
  -1  11   2      123.08      128.28      4.71 o 
   0  11   2      245.31      257.91      9.84 o 
   1  11   2      605.53      625.32     16.23 o 
   2  11   2       69.69       74.67      5.41 o 
   3  11   2       36.08       35.57      3.93 o 
   4  11   2       30.99       30.74      3.78 o 
   5  11   2      230.40      243.73      8.67 o 
   6  11   2      122.93      122.37      6.39 o 
   7  11   2      984.35      908.58     21.90 o 
   8  11   2       37.80       37.11      4.48 o 
   9  11   2      127.06       99.36      7.87 o 
  10  11   2        1.50       -3.93      3.93 o 
  11  11   2      195.04      213.47     11.80 o 
  12  11   2       13.66       22.63      5.90 o 
 -12  12   2        6.17        0.98      4.43 o 
 -11  12   2       76.47       86.58      5.56 o 
 -10  12   2       19.17       10.82      3.48 o 
  -9  12   2      184.61      188.08     22.13 o 
  -8  12   2       31.33       35.97      4.17 o 
  -7  12   2      117.29      101.59      5.88 o 
  -6  12   2      143.57      140.21      6.58 o 
  -5  12   2       15.43       13.96      5.90 o 
  -4  12   2        0.12        0.98      2.78 o 
  -3  12   2        4.92        5.41      2.78 o 
  -2  12   2       73.14       84.18      5.56 o 
  -1  12   2      229.64      232.78      8.35 o 
   0  12   2      377.57      357.82     15.74 o 
   1  12   2        0.69        0.49      6.39 o 
   2  12   2      143.67      150.59      9.35 o 
   3  12   2      100.86      112.98      5.88 o 
   4  12   2       20.04       14.09      3.07 o 
   5  12   2        6.10        5.68      3.07 o 
   6  12   2        1.25        2.51      3.07 o 
   7  12   2        0.06       -2.40      3.07 o 
   8  12   2      212.47      186.91     10.82 o 
   9  12   2      218.24      224.29     11.80 o 
  10  12   2        0.33       -4.92      4.92 o 
 -10  13   2       32.50       24.01      5.90 o 
  -9  13   2      102.89      107.60     17.22 o 
  -8  13   2       27.24       25.47      3.93 o 
  -7  13   2       16.91       15.02      3.78 o 
  -6  13   2      113.25      104.28      8.85 o 
  -5  13   2       22.71       20.66      4.92 o 
  -4  13   2      519.15      475.14     19.67 o 
  -3  13   2       21.87        7.87      4.92 o 
  -2  13   2      132.81      131.82      9.84 o 
  -1  13   2       31.56       34.00      4.17 o 
   0  13   2       20.09       24.35      4.17 o 
   1  13   2       15.10       17.12      3.78 o 
   2  13   2      575.64      560.59     15.64 o 
   3  13   2       48.82       57.78      5.18 o 
   4  13   2      302.22      294.74     10.36 o 
   5  13   2       43.79       50.97      5.41 o 
   6  13   2      261.98      298.61     13.77 o 
   7  13   2       14.94       18.43      4.43 o 
   8  13   2       34.53       42.30      6.89 o 
  -5  14   2      166.40      156.41     10.82 o 
  -4  14   2       33.82       53.12      7.87 o 
  -3  14   2        0.03        3.93      4.92 o 
  -2  14   2       96.26       85.58      8.85 o 
  -1  14   2       45.29       50.17      7.87 o 
   0  14   2      191.24      201.14     10.82 o 
   1  14   2      298.65      294.20     10.77 o 
   2  14   2       19.61       32.53      4.48 o 
   3  14   2       82.23       95.42      6.58 o 
   4  14   2        6.87        3.93      5.90 o 
   5  14   2        0.03       -3.78      3.78 o 
 -19   1   3        3.01       -0.11      3.07 o 
 -18   1   3      514.06      501.24     13.55 o 
 -17   1   3       23.67       18.18      2.84 o 
 -16   1   3      415.41      392.21     12.82 o 
 -15   1   3      118.59      112.03      5.07 o 
 -14   1   3       27.76       37.33      3.25 o 
 -13   1   3      278.05      315.81      6.34 o 
 -12   1   3      261.45      290.05      5.98 o 
 -11   1   3     1532.42     1485.10     21.96 o 
 -10   1   3      140.66       89.78      3.00 o 
  -9   1   3        4.55        0.00      0.74 o 
  -8   1   3      149.65      176.42      3.63 o 
  -7   1   3        3.65        0.59      1.16 o 
  -6   1   3      424.80      512.58      9.74 o 
  -5   1   3     2578.01     2730.15     51.72 o 
  -4   1   3      123.86       89.28      2.06 o 
  -3   1   3     1583.20     1589.68     25.74 o 
  -2   1   3        2.47       14.69      2.46 o 
  -1   1   3        6.83        0.00      0.88 o 
   0   1   3      487.50      618.77     19.67 o 
   1   1   3       99.95       93.14      7.87 o 
   2   1   3      832.36      966.53     20.17 o 
   3   1   3     1181.67     1072.09     19.29 o 
   4   1   3      592.66      463.75     12.39 o 
   5   1   3        3.02       -0.66      1.70 o 
   6   1   3      823.92      858.65     13.40 o 
   7   1   3      155.18      142.28      4.54 o 
   8   1   3       26.56       33.86      2.42 o 
   9   1   3      233.77      230.60      5.41 o 
  10   1   3      680.98      657.67     11.31 o 
  11   1   3      625.75      600.96     10.82 o 
  12   1   3      899.51      856.88     14.38 o 
  13   1   3        4.02        7.87      2.06 o 
  14   1   3       11.30        7.48      3.95 o 
  15   1   3      147.30      157.00      6.56 o 
  16   1   3        0.04       -0.46      2.30 o 
  17   1   3      483.57      498.68     10.57 o 
  18   1   3      275.96      292.45      9.05 o 
 -21   2   3       31.15       30.50      5.90 o 
 -20   2   3       70.82       59.02      7.87 o 
 -19   2   3        0.11       -1.48      6.39 o 
 -18   2   3      195.31      193.97      7.98 o 
 -17   2   3      121.83      128.62      5.11 o 
 -16   2   3      345.20      349.54      8.89 o 
 -15   2   3       34.73       35.73      3.79 o 
 -14   2   3      428.59      404.97      9.23 o 
 -13   2   3      175.66      171.55      5.28 o 
 -12   2   3      869.69      915.68     20.51 o 
 -11   2   3      224.14      242.62      5.62 o 
 -10   2   3      286.76      355.05      6.23 o 
  -9   2   3      296.61      309.24      5.46 o 
  -8   2   3      751.14      630.66     10.51 o 
  -7   2   3      277.63      328.92      5.58 o 
  -6   2   3     1639.43     1850.74     29.68 o 
  -5   2   3      422.17      391.51      5.61 o 
  -4   2   3       32.63       34.26      1.41 o 
  -3   2   3     1076.48     1197.40     17.20 o 
  -2   2   3      741.20      738.50     12.87 o 
  -1   2   3     1190.01     1119.56     19.26 o 
   0   2   3      635.91      555.53      9.83 o 
   1   2   3      169.31      160.13      7.14 o 
   2   2   3      425.58      496.46     11.83 o 
   3   2   3      311.74      365.26      6.53 o 
   4   2   3      335.16      334.38      7.38 o 
   5   2   3     2825.92     2891.88     46.57 o 
   6   2   3      138.60      133.15      3.98 o 
   7   2   3      186.35      198.01      5.28 o 
   8   2   3      407.91      400.73      8.70 o 
   9   2   3     1396.35     1299.20     19.79 o 
  10   2   3        6.97        6.15      1.97 o 
  11   2   3      649.33      633.77     11.31 o 
  12   2   3       93.42       92.62      3.79 o 
  13   2   3        1.55        3.93      1.80 o 
  14   2   3       57.78       66.30      3.79 o 
  15   2   3       45.65       56.91      5.25 o 
  16   2   3       25.91       23.82      3.05 o 
  17   2   3       32.60       31.66      3.98 o 
  18   2   3       13.40        6.39      4.17 o 
 -20   3   3        2.30        0.36      3.78 o 
 -19   3   3       72.37       74.88      5.56 o 
 -18   3   3       12.16       16.07      3.78 o 
 -17   3   3       69.58       65.91      4.87 o 
 -16   3   3       30.39       33.59      3.18 o 
 -15   3   3       83.06       84.18      4.27 o 
 -14   3   3        8.38       12.89      2.27 o 
 -13   3   3     1586.16     1509.14     32.30 o 
 -12   3   3      501.87      505.70     12.85 o 
 -11   3   3       60.39       61.55      3.00 o 
 -10   3   3      828.18      879.30     15.69 o 
  -9   3   3       19.50       35.23      2.02 o 
  -8   3   3       42.29       38.03      4.92 o 
  -7   3   3     1336.64     1228.84     17.67 o 
  -6   3   3      428.60      481.81      8.81 o 
  -5   3   3      590.50      617.89      8.41 o 
  -4   3   3     1479.43     1466.67     18.63 o 
  -3   3   3     1001.14     1041.24     15.24 o 
  -2   3   3      151.63      216.44      7.42 o 
  -1   3   3     4707.81     4846.17     82.61 o 
   0   3   3      784.21      770.48     13.24 o 
   1   3   3      301.11      267.35      5.82 o 
   2   3   3       27.75       38.45      1.99 o 
   3   3   3     2357.34     2450.14     36.39 o 
   4   3   3        1.48        3.61      2.16 o 
   5   3   3     2510.17     2537.62     41.08 o 
   6   3   3      594.23      533.79     10.40 o 
   7   3   3     1700.64     1731.81     29.15 o 
   8   3   3      268.01      279.68      6.82 o 
   9   3   3      562.79      576.97     11.73 o 
  10   3   3       67.98       88.54      6.49 o 
  11   3   3      601.58      626.06     23.12 o 
  12   3   3      151.73      149.84      5.28 o 
  13   3   3       24.62       35.20      3.43 o 
  14   3   3      554.17      570.90     12.68 o 
  15   3   3       22.49       27.26      3.55 o 
  16   3   3        4.10        0.49      3.48 o 
  17   3   3      201.06      206.12      9.04 o 
  18   3   3        1.88        8.85      5.90 o 
 -20   4   3        5.54        2.54      4.00 o 
 -19   4   3      149.73      155.29      7.65 o 
 -18   4   3        2.85        1.75      6.89 o 
 -17   4   3      131.17      137.40      6.58 o 
 -16   4   3      258.22      250.19      8.67 o 
 -15   4   3       29.16       31.00      3.36 o 
 -14   4   3      218.47      228.38      7.98 o 
 -13   4   3      324.51      334.64     10.07 o 
 -12   4   3      135.40      124.93     14.76 o 
 -11   4   3      998.22     1006.29     17.96 o 
 -10   4   3      152.66      142.08      4.33 o 
  -9   4   3      863.79      783.31     14.38 o 
  -7   4   3        3.53        2.95      1.26 o 
  -6   4   3      888.43      943.58     26.47 o 
  -5   4   3     1787.94     1917.79     36.63 o 
  -4   4   3      556.20      503.87      8.08 o 
  -3   4   3     3899.72     3767.62     51.88 o 
  -2   4   3      671.52      738.26     13.76 o 
  -1   4   3     2844.44     2915.23     46.75 o 
   0   4   3      689.29      763.04     11.43 o 
   1   4   3      347.22      306.43      5.24 o 
   2   4   3      659.23      567.30      8.83 o 
   3   4   3      649.93      621.37     11.54 o 
   4   4   3      161.78      161.64      4.33 o 
   5   4   3     1309.15     1188.94     20.63 o 
   6   4   3       21.11       21.42      2.83 o 
   7   4   3       14.27       13.13      2.02 o 
   8   4   3      891.11      861.96     16.09 o 
   9   4   3      144.65      148.32      6.44 o 
  10   4   3       28.30       34.01      2.84 o 
  11   4   3       21.02       21.66      2.61 o 
  12   4   3      550.31      508.95     11.36 o 
  13   4   3        0.09        0.33      2.27 o 
  14   4   3      240.37      243.66      7.38 o 
  15   4   3       65.52       71.96      4.54 o 
  16   4   3      436.87      456.96     30.00 o 
  17   4   3       27.93       34.00      8.36 o 
 -19   5   3      118.85      111.52      6.58 o 
 -18   5   3       22.89       22.14      4.17 o 
 -17   5   3        0.69        1.31      3.07 o 
 -16   5   3      338.95      346.41     10.77 o 
 -15   5   3      261.55      236.16      8.35 o 
 -14   5   3      784.26      794.94     19.12 o 
 -13   5   3       41.67       32.59      3.07 o 
 -12   5   3      126.53      110.99      4.14 o 
 -11   5   3       44.90       46.37      5.41 o 
 -10   5   3      476.50      507.07     24.47 o 
  -9   5   3      314.95      303.89      8.56 o 
  -8   5   3      375.58      396.43     11.83 o 
  -7   5   3      397.37      361.79      7.75 o 
  -6   5   3     1553.02     1500.29     25.35 o 
  -5   5   3       71.71       63.88      2.84 o 
  -4   5   3      167.49      166.45      4.12 o 
  -3   5   3      307.19      274.70      5.54 o 
  -2   5   3       21.90       17.69      2.55 o 
  -1   5   3     1415.98     1488.77     21.52 o 
   0   5   3      171.10      164.89      3.39 o 
   1   5   3     1564.58     1563.04     23.60 o 
   2   5   3       60.82       99.24      2.67 o 
   3   5   3       46.04       36.07     10.82 o 
   4   5   3       28.95       27.14      3.93 o 
   5   5   3      326.41      312.14      6.99 o 
   6   5   3      851.14      834.09     15.52 o 
   7   5   3      575.59      539.15     11.11 o 
   8   5   3       92.79       91.42      3.98 o 
   9   5   3        5.78        6.35      1.84 o 
  10   5   3      100.13       90.98      3.98 o 
  11   5   3       51.24       56.75      3.41 o 
  12   5   3      199.43      207.99      6.42 o 
  13   5   3       74.48       82.44      4.82 o 
  14   5   3      639.69      636.53     13.81 o 
  15   5   3       12.89       15.25      4.17 o 
  16   5   3       32.57       25.58      4.48 o 
  17   5   3       40.01       47.22      7.87 o 
 -19   6   3      106.99       91.21      6.26 o 
 -18   6   3       19.72       15.31      3.78 o 
 -17   6   3       53.53       62.28      8.85 o 
 -16   6   3      146.64      142.34      6.58 o 
 -15   6   3       25.37       27.32      3.78 o 
 -14   6   3     1451.27     1417.80     31.28 o 
 -13   6   3       26.58       25.38      4.92 o 
 -12   6   3      293.82      289.43      7.18 o 
 -11   6   3      172.64      171.48      5.41 o 
 -10   6   3        0.22        1.97      2.95 o 
  -9   6   3        2.16        3.85      1.88 o 
  -8   6   3     2203.22     2144.73     35.76 o 
  -7   6   3       12.54       17.02      3.08 o 
  -6   6   3      881.89      889.32     16.09 o 
  -5   6   3      212.12      162.98      4.54 o 
  -4   6   3       52.26       33.81      2.36 o 
  -3   6   3       51.99       40.99      2.06 o 
  -2   6   3     1108.47      993.83     27.12 o 
  -1   6   3     1131.96     1183.59     17.70 o 
   0   6   3      596.10      611.45     10.07 o 
   1   6   3     5287.23     5368.06     73.51 o 
   2   6   3      142.59      141.47      4.14 o 
   3   6   3       55.65       60.11      3.00 o 
   4   6   3      222.32      217.43      5.28 o 
   6   6   3      541.55      505.09     10.40 o 
   7   6   3     5374.51     5142.74     81.78 o 
   8   6   3       48.26       52.62      3.41 o 
   9   6   3     1621.28     1510.88     26.31 o 
  10   6   3       16.23       13.56      2.27 o 
  11   6   3        2.89        0.98      2.78 o 
  12   6   3      249.05      240.17      7.18 o 
  13   6   3      286.03      302.10      9.72 o 
  14   6   3       13.54       11.80      3.48 o 
  15   6   3      232.60      254.82      9.74 o 
  16   6   3        3.50        3.49     10.33 o 
 -18   7   3      227.62      257.45     10.82 o 
 -17   7   3        4.84       -3.44      3.44 o 
 -16   7   3      387.11      387.81     15.25 o 
 -15   7   3      501.31      491.35     13.55 o 
 -14   7   3       33.49       35.52      4.17 o 
 -13   7   3       32.39       33.32      3.00 o 
 -12   7   3      758.23      770.92     18.86 o 
 -11   7   3        4.36        4.47      1.84 o 
 -10   7   3      883.33      862.18     16.26 o 
  -9   7   3       39.29       48.53      3.00 o 
  -8   7   3      199.96      211.14      5.85 o 
  -7   7   3     1066.62     1061.45     19.12 o 
  -6   7   3      384.02      383.01      8.52 o 
  -5   7   3      205.48      220.22      5.68 o 
  -4   7   3     1951.40     1966.42     33.13 o 
  -3   7   3      574.11      579.58      9.71 o 
  -2   7   3      409.70      408.37      7.35 o 
  -1   7   3      127.82      159.82      4.83 o 
   0   7   3       14.09       14.32      1.99 o 
   1   7   3      338.21      307.58      7.67 o 
   2   7   3      654.60      621.29     14.56 o 
   3   7   3      945.96      927.55     16.62 o 
   4   7   3      386.01      390.09      8.28 o 
   5   7   3      295.31      248.75      6.42 o 
   6   7   3       64.72       62.96      4.17 o 
   7   7   3       23.03       32.38      3.96 o 
   8   7   3       62.95       59.42      3.57 o 
   9   7   3      882.42      818.36     16.09 o 
  10   7   3      349.29      336.18      8.52 o 
  11   7   3      138.09      134.12      6.34 o 
  12   7   3       33.36       35.16      3.41 o 
  13   7   3       72.49       79.19      5.56 o 
  14   7   3        6.37        8.09      3.07 o 
  15   7   3       41.09       31.90      4.48 o 
 -17   8   3        0.43       -3.31      3.78 o 
 -16   8   3      160.18      164.59      9.35 o 
 -15   8   3       87.59       70.97      5.18 o 
 -14   8   3      315.11      305.31      8.13 o 
 -13   8   3       78.88       72.28      4.14 o 
 -12   8   3       44.50       51.99      3.57 o 
 -11   8   3      157.04      160.20      5.28 o 
 -10   8   3       86.11       83.28      4.14 o 
  -9   8   3       51.68       59.24      3.53 o 
  -8   8   3       13.32       22.77      2.42 o 
  -7   8   3      298.86      295.57      7.38 o 
  -6   8   3      209.56      225.47      6.25 o 
  -5   8   3      258.56      281.10      6.99 o 
  -4   8   3      476.59      487.75     10.22 o 
  -3   8   3      276.39      283.32      5.87 o 
  -2   8   3       12.96       14.37      1.67 o 
  -1   8   3       72.91       61.89      2.80 o 
   0   8   3       50.21       57.49      2.67 o 
   1   8   3       48.90       53.82      3.18 o 
   2   8   3       63.16       66.90      3.18 o 
   3   8   3      122.24      107.79      5.18 o 
   4   8   3      155.39      132.23      5.88 o 
   5   8   3       80.25       81.65      4.48 o 
   6   8   3       20.92       10.87      2.27 o 
   7   8   3       74.53       63.09      3.57 o 
   8   8   3      358.61      336.21      8.63 o 
   9   8   3      340.83      320.65      8.13 o 
  10   8   3        0.44        0.66      2.27 o 
  11   8   3       38.26       42.30      5.33 o 
  12   8   3        7.88        9.38      2.61 o 
  13   8   3       35.10       37.41      5.90 o 
  14   8   3       12.19        9.48      3.78 o 
  15   8   3      194.26      214.45     13.77 o 
 -16   9   3       84.42       89.96      5.88 o 
 -15   9   3      101.21       87.99      5.88 o 
 -14   9   3      165.80      161.51      6.04 o 
 -13   9   3      199.90      209.34      6.61 o 
 -12   9   3      144.39      135.91      5.28 o 
 -11   9   3      113.21       95.24      4.47 o 
 -10   9   3      190.43      190.69      5.85 o 
  -9   9   3        2.69        0.49      2.02 o 
  -8   9   3        0.38        0.98      1.84 o 
  -7   9   3      136.36      136.00      5.28 o 
  -6   9   3      522.02      538.06     11.36 o 
  -5   9   3       19.08       21.83      2.61 o 
  -4   9   3        0.10       -1.61      1.84 o 
  -3   9   3        7.76        2.95      2.02 o 
  -2   9   3       69.88       71.73      3.69 o 
  -1   9   3      488.56      499.61     10.37 o 
   0   9   3      277.90      291.84      9.35 o 
   1   9   3      148.86      167.91      5.28 o 
   2   9   3        1.89        0.49      2.02 o 
   3   9   3      135.79      138.53      4.90 o 
   4   9   3      615.76      566.50     14.56 o 
   5   9   3      201.24      181.76      7.28 o 
   6   9   3       76.31       93.60      5.18 o 
   7   9   3      233.42      196.35      7.56 o 
   8   9   3       12.90        7.62      2.53 o 
   9   9   3      266.35      263.05      9.37 o 
  10   9   3       96.13       96.04      4.71 o 
  11   9   3       14.20       15.66      5.78 o 
  12   9   3      255.05      275.50      9.74 o 
  13   9   3       32.23       31.28      4.48 o 
  14   9   3      327.41      338.41     16.72 o 
 -15  10   3       11.57       11.54      3.78 o 
 -14  10   3        4.68        4.46      3.00 o 
 -13  10   3       18.34       14.30      3.00 o 
 -12  10   3       19.21       19.21      3.00 o 
 -11  10   3       91.49       82.37      4.33 o 
 -10  10   3        4.43       -0.98      2.27 o 
  -9  10   3      417.11      387.34      9.45 o 
  -8  10   3       82.46       78.84      4.14 o 
  -7  10   3       34.57       35.78      3.39 o 
  -6  10   3        0.16       -1.61      1.84 o 
  -5  10   3      221.87      228.44      6.61 o 
  -4  10   3       86.25       82.05      4.14 o 
  -3  10   3      687.70      706.41     20.17 o 
  -2  10   3       89.46       75.61      4.48 o 
  -1  10   3        5.11        6.89      2.27 o 
   0  10   3       67.32       72.61      3.57 o 
   1  10   3       99.93       90.91      4.27 o 
   2  10   3      207.06      209.86      6.20 o 
   3  10   3        9.32       10.90      2.61 o 
   4  10   3       85.12       77.84      4.33 o 
   5  10   3       95.05       89.05      4.33 o 
   6  10   3       84.97       88.25      5.18 o 
   7  10   3       13.50       10.71      3.07 o 
   8  10   3      179.56      185.48      7.98 o 
   9  10   3       21.80       25.99      3.78 o 
  10  10   3       90.46       91.76      5.88 o 
  11  10   3      127.27      141.66      9.84 o 
  12  10   3       11.84       10.82      4.92 o 
 -14  11   3        0.14        0.98      4.92 o 
 -13  11   3       69.91       69.14      4.71 o 
 -12  11   3        7.84        7.87      3.00 o 
 -11  11   3        3.35        3.09      2.42 o 
 -10  11   3       42.00       49.19      6.96 o 
  -9  11   3      113.12      103.81      6.60 o 
  -8  11   3        0.99       -2.42      2.42 o 
  -7  11   3      186.64      196.85      6.61 o 
  -6  11   3        0.79        0.98      2.27 o 
  -5  11   3       82.32       78.70      7.87 o 
  -4  11   3        0.31       -0.14      2.46 o 
  -3  11   3       63.59       68.45      4.48 o 
  -2  11   3       50.69       45.47      4.48 o 
  -1  11   3      285.93      307.99      8.14 o 
   0  11   3       64.34       71.21      3.98 o 
   1  11   3      120.82      130.35      5.11 o 
   2  11   3       21.49       23.68      3.00 o 
   3  11   3      144.90      138.55      5.28 o 
   4  11   3        1.37       -0.49      2.78 o 
   5  11   3        3.27        4.15      3.07 o 
   6  11   3       47.41       53.12      4.48 o 
   7  11   3        3.36        2.08      3.44 o 
   8  11   3       14.11        7.00      3.07 o 
   9  11   3        7.21       12.29      3.93 o 
  10  11   3        7.84       22.63      5.90 o 
 -12  12   3        0.72       -3.07      3.07 o 
 -11  12   3      330.76      334.89     21.64 o 
 -10  12   3      142.93      152.73     11.31 o 
  -9  12   3      437.81      437.86     36.40 o 
  -8  12   3       22.93       21.08      3.48 o 
  -7  12   3       28.64       29.54      4.17 o 
  -6  12   3        8.11       11.95      3.07 o 
  -5  12   3      651.83      664.14     36.89 o 
  -4  12   3       40.25       33.95      4.17 o 
  -3  12   3      830.72      844.64     20.83 o 
  -2  12   3      152.23      146.78      6.85 o 
  -1  12   3      117.35      109.46      5.88 o 
   0  12   3       38.89       42.16      5.90 o 
   1  12   3      186.53      194.22      7.98 o 
   2  12   3      191.53      223.70     15.74 o 
   3  12   3      967.78      938.78     22.92 o 
   4  12   3       70.31       76.07      5.18 o 
   5  12   3       45.66       41.19      4.48 o 
   6  12   3        2.35        1.75      6.89 o 
   7  12   3       12.95        8.76      3.78 o 
   8  12   3      259.15      238.76      9.37 o 
   9  12   3      122.39      118.05     11.80 o 
  -9  13   3      100.41       95.06      6.26 o 
  -8  13   3       80.31       70.54      5.88 o 
  -7  13   3      539.52      559.94     28.04 o 
  -6  13   3       48.39       45.41      5.41 o 
  -5  13   3      213.04      208.21      8.67 o 
  -4  13   3        1.77        0.66      3.07 o 
  -3  13   3        8.50        6.89      4.92 o 
  -2  13   3       79.40       91.49      8.85 o 
  -1  13   3      303.14      275.45     14.76 o 
   0  13   3      469.22      466.29     19.67 o 
   1  13   3      189.90      178.51      7.98 o 
   2  13   3        6.20       14.26      4.17 o 
   3  13   3       46.21       51.88      5.18 o 
   4  13   3        0.47        0.98      3.48 o 
   5  13   3       30.06       24.59      4.48 o 
   6  13   3       35.85       31.30      4.48 o 
  -2  14   3      105.01      115.10      9.84 o 
  -1  14   3      117.00      109.19      9.84 o 
   0  14   3       64.70       61.98      8.85 o 
   1  14   3      151.82      135.76     11.80 o 
   2  14   3       11.12        7.38      4.17 o 
 -20   0   4       88.46       91.49      8.85 o 
 -19   0   4        0.55        5.90      5.90 o 
 -18   0   4       17.58       16.72      5.90 o 
 -17   0   4      243.81      281.35     14.76 o 
 -16   0   4      247.42      225.28     12.79 o 
 -15   0   4      866.79      914.87     31.48 o 
 -14   0   4       48.47       53.73      4.17 o 
 -13   0   4     1034.50      995.54     22.54 o 
 -12   0   4      101.93      100.65      5.41 o 
 -11   0   4      244.12      261.73      7.56 o 
 -10   0   4      159.14      163.03      5.44 o 
  -9   0   4      741.24      932.58     27.54 o 
  -8   0   4      626.95      634.51     19.67 o 
  -7   0   4     2393.32     2124.08    132.80 o 
  -6   0   4       60.28       53.62      2.78 o 
  -5   0   4     3864.85     4006.18     77.21 o 
  -4   0   4     7000.47     7038.04    153.46 o 
  -3   0   4       36.51       30.50      2.95 o 
  -2   0   4        0.02        0.00      1.97 o 
  -1   0   4      832.27      805.68     24.59 o 
   0   0   4       32.02       30.50      3.93 o 
   1   0   4     1932.34     1653.66     47.22 o 
   2   0   4       13.75       16.72      2.95 o 
   3   0   4       70.81       51.15      4.92 o 
   5   0   4     1308.62     1395.92     42.30 o 
   6   0   4       99.09       99.36      6.89 o 
   7   0   4     1324.99     1262.13     38.37 o 
   8   0   4     1237.80     1204.25     28.04 o 
   9   0   4      124.43      124.83      5.88 o 
  10   0   4     1069.13      932.01     39.35 o 
  11   0   4      450.36      435.91     16.23 o 
  12   0   4        0.37        1.97      2.78 o 
  13   0   4      338.71      344.13     11.13 o 
  14   0   4       86.20       87.65      6.26 o 
  15   0   4      199.87      200.95     12.30 o 
  16   0   4      365.05      407.90     13.55 o 
  17   0   4        2.63        4.92      6.89 o 
 -20   1   4      171.54      166.25     11.80 o 
 -19   1   4      119.56      124.44      6.96 o 
 -18   1   4      129.67      121.51      6.96 o 
 -17   1   4      174.72      180.28      6.04 o 
 -16   1   4       14.44       12.03      2.61 o 
 -15   1   4      226.69      234.40      6.77 o 
 -14   1   4      254.73      255.65      7.85 o 
 -13   1   4       19.56       19.60      2.61 o 
 -12   1   4        2.30        5.90      2.02 o 
 -11   1   4      807.87      856.60     15.63 o 
 -10   1   4       12.11        7.13      1.43 o 
  -9   1   4       59.93       44.92      2.86 o 
  -8   1   4      172.80      195.87      5.05 o 
  -7   1   4        6.45        8.71      1.80 o 
  -6   1   4      221.97      264.52      4.78 o 
  -5   1   4     3061.00     3097.24     42.42 o 
  -4   1   4     3911.90     4080.20     55.58 o 
  -3   1   4     3891.75     3879.85    105.26 o 
  -2   1   4      119.16      101.65      4.92 o 
  -1   1   4       40.94       33.45      3.93 o 
   0   1   4      852.61      949.31     20.17 o 
   1   1   4      717.01      602.06     13.91 o 
   2   1   4     1821.17     1874.92     37.91 o 
   3   1   4     2693.40     2756.54     54.95 o 
   4   1   4      419.65      421.63     11.13 o 
   5   1   4      198.29      185.07      6.26 o 
   6   1   4      602.07      616.61     12.11 o 
   7   1   4       81.97       72.03      4.17 o 
   8   1   4       51.34       57.66      3.41 o 
   9   1   4      196.97      197.76      6.04 o 
  10   1   4      314.18      329.07      8.52 o 
  11   1   4       20.40       17.39      2.84 o 
  12   1   4       93.66       94.74      5.68 o 
  13   1   4       18.85       20.45      2.80 o 
  14   1   4        0.76       -1.85      2.30 o 
  15   1   4      221.24      242.22      7.00 o 
  16   1   4      302.96      312.97     10.79 o 
  17   1   4        0.31        2.80      4.48 o 
 -20   2   4       33.72       21.64      6.89 o 
 -19   2   4       27.89       21.71      4.17 o 
 -18   2   4       25.39       29.96      3.41 o 
 -17   2   4       12.40        6.14      2.73 o 
 -16   2   4      383.25      390.16      9.62 o 
 -15   2   4       12.83       13.92      2.61 o 
 -14   2   4       27.71       27.55      2.73 o 
 -13   2   4      507.86      521.37     13.55 o 
 -12   2   4      745.52      767.15     34.92 o 
 -11   2   4       50.64       50.27      3.78 o 
 -10   2   4      945.81      967.74     21.53 o 
  -9   2   4       81.37       65.89      4.43 o 
  -8   2   4       47.05       38.33      1.87 o 
  -7   2   4      101.66      119.60      3.05 o 
  -6   2   4     2265.01     2230.62     31.44 o 
  -5   2   4     1656.43     1681.49     24.37 o 
  -3   2   4      695.19      649.11     10.31 o 
  -2   2   4     1621.33     1503.81     24.98 o 
  -1   2   4       37.81       51.69      2.27 o 
   0   2   4        0.01       -0.98      1.97 o 
   1   2   4      469.97      483.46      9.27 o 
   2   2   4      518.52      460.90     10.78 o 
   3   2   4      280.79      261.68      7.65 o 
   4   2   4      546.58      523.15     10.40 o 
   5   2   4     1470.25     1442.28     24.99 o 
   6   2   4       56.03       48.34      4.37 o 
   7   2   4      259.96      257.45      6.82 o 
   8   2   4      138.85      121.84      5.83 o 
   9   2   4      540.81      527.89     24.10 o 
  10   2   4      113.39      113.39      4.71 o 
  11   2   4       51.15       47.01      4.82 o 
  12   2   4       55.05       52.80      3.98 o 
  13   2   4        9.55        9.53      2.61 o 
  14   2   4       87.26       96.91      5.11 o 
  15   2   4      179.82      197.33      7.18 o 
  16   2   4      136.15      142.21      6.62 o 
 -20   3   4      137.79      137.56      7.28 o 
 -19   3   4       14.97       12.43      3.78 o 
 -18   3   4      113.68      109.57      5.05 o 
 -17   3   4       58.12       61.19      4.33 o 
 -16   3   4      345.64      349.32      9.05 o 
 -15   3   4       57.53       49.61      3.76 o 
 -14   3   4      739.76      721.46     17.35 o 
 -13   3   4       10.53        8.43      2.95 o 
 -12   3   4      434.40      427.55     15.74 o 
 -11   3   4       11.32       14.12      3.44 o 
 -10   3   4      142.91      133.82     13.28 o 
  -9   3   4      182.52      157.61      4.71 o 
  -8   3   4      870.09      859.73     15.99 o 
  -7   3   4      236.45      261.21      6.20 o 
  -6   3   4       33.54       27.71      2.28 o 
  -5   3   4        5.08        4.08      1.82 o 
  -4   3   4      439.48      400.88      8.02 o 
  -3   3   4     1126.88     1052.95     15.73 o 
  -2   3   4      562.91      534.04     10.87 o 
  -1   3   4      110.76       83.70      5.12 o 
   0   3   4      517.25      443.01      8.70 o 
   1   3   4      467.02      384.25      7.91 o 
   2   3   4      928.61      939.22     20.51 o 
   3   3   4        0.54        1.55      1.43 o 
   4   3   4      217.34      207.29      6.10 o 
   5   3   4       34.59       23.43      2.27 o 
   6   3   4      784.08      715.75     13.81 o 
   7   3   4       72.82       70.23      3.41 o 
   8   3   4     1610.20     1557.67     27.26 o 
   9   3   4      624.30      627.24     13.06 o 
  10   3   4      235.42      223.43      6.82 o 
  11   3   4      299.27      294.58      7.95 o 
  12   3   4      233.05      240.03      7.88 o 
  13   3   4      990.41      965.20     29.18 o 
  14   3   4      145.77      146.98      6.25 o 
  15   3   4        7.82        2.95      3.41 o 
  16   3   4      164.27      181.88      7.38 o 
 -20   4   4        2.71        8.85      5.90 o 
 -19   4   4        2.42       -1.48      3.48 o 
 -18   4   4      163.99      157.08      9.84 o 
 -17   4   4      333.03      330.93     16.09 o 
 -16   4   4        0.10        0.76      2.61 o 
 -15   4   4       34.68       34.53      5.90 o 
 -14   4   4      245.97      252.01      8.67 o 
 -13   4   4       77.78       88.42      5.18 o 
 -12   4   4        6.20        5.48      2.36 o 
 -11   4   4        0.06       -2.09      2.09 o 
 -10   4   4      294.60      297.92      9.08 o 
  -9   4   4       57.85       49.23      2.84 o 
  -8   4   4      187.91      183.67      5.17 o 
  -6   4   4       11.32       18.09      1.84 o 
  -5   4   4      153.06      164.47      4.54 o 
  -4   4   4        0.96        5.47      1.29 o 
  -3   4   4      454.42      429.16      7.47 o 
  -2   4   4      166.01      143.54      3.49 o 
  -1   4   4        9.25       13.82      1.84 o 
   0   4   4        7.49        3.81      1.42 o 
   1   4   4       49.40       31.47      2.02 o 
   2   4   4      152.99      164.57      4.71 o 
   3   4   4        1.80        3.51      1.43 o 
   4   4   4      325.98      350.45      8.13 o 
   5   4   4       52.59       46.88      3.00 o 
   6   4   4      141.51      131.49      5.41 o 
   7   4   4       39.83       38.90      3.00 o 
   8   4   4      498.43      475.45     10.40 o 
   9   4   4        0.24       -1.85      1.85 o 
  10   4   4      468.85      431.51     10.02 o 
  11   4   4       50.21       58.07      3.76 o 
  12   4   4        4.80        2.46      2.78 o 
  13   4   4       50.02       50.90      4.14 o 
  14   4   4      138.26      129.08      5.68 o 
  15   4   4        0.06       -2.64      3.78 o 
  16   4   4       37.97       39.70      5.44 o 
 -19   5   4       64.16       65.17      5.56 o 
 -18   5   4      134.62      119.92      6.58 o 
 -17   5   4       77.43       85.86      5.88 o 
 -16   5   4      416.99      441.11     12.85 o 
 -15   5   4      302.66      296.50     10.07 o 
 -14   5   4      413.41      419.91     12.16 o 
 -13   5   4        0.57       -0.84      2.46 o 
 -12   5   4       35.33       26.57      4.92 o 
 -11   5   4        8.69       11.95      4.92 o 
 -10   5   4      213.69      211.99      5.85 o 
  -9   5   4       15.02       11.15      4.33 o 
  -8   5   4      595.31      638.96     25.16 o 
  -7   5   4       26.45       24.00      2.27 o 
  -6   5   4      566.69      520.40     10.59 o 
  -5   5   4      550.79      524.23     10.40 o 
  -4   5   4      160.07      173.86      4.90 o 
  -3   5   4      254.87      290.39      6.30 o 
  -2   5   4        4.64        3.61      1.29 o 
  -1   5   4       27.07       21.27      1.84 o 
   0   5   4       51.82       47.63      2.42 o 
   1   5   4      396.91      367.53     12.15 o 
   2   5   4        1.76        2.25      1.43 o 
   3   5   4      248.02      236.48      5.85 o 
   4   5   4       11.03        6.35      1.84 o 
   5   5   4      634.28      618.08     12.13 o 
   6   5   4      248.71      251.52      7.26 o 
   7   5   4        2.38        1.07      1.84 o 
   8   5   4       13.48       14.10      2.47 o 
   9   5   4        0.01       -0.69      2.02 o 
  10   5   4       19.78       24.46      2.84 o 
  11   5   4       82.53       87.26      4.94 o 
  12   5   4      161.42      162.34      6.04 o 
  13   5   4      143.08      137.79      6.96 o 
  14   5   4      230.59      240.14      7.95 o 
  15   5   4        0.21        0.06      4.62 o 
 -18   6   4      148.16      142.05      9.35 o 
 -17   6   4        3.36       -0.49      3.48 o 
 -16   6   4      137.70      146.42      7.28 o 
 -15   6   4      123.67      119.11      6.26 o 
 -14   6   4        7.43        7.00      3.07 o 
 -13   6   4      245.00      228.32      7.98 o 
 -12   6   4       60.65       63.17      4.48 o 
 -11   6   4        4.54        2.95      1.84 o 
 -10   6   4      548.60      544.67     11.54 o 
  -9   6   4       12.07        8.06      2.83 o 
  -8   6   4       41.85       41.05      2.84 o 
  -7   6   4      289.52      304.38      7.38 o 
  -6   6   4       25.19       22.65      2.27 o 
  -5   6   4       61.55       62.51      3.41 o 
  -4   6   4      191.22      195.26      5.28 o 
  -3   6   4       33.20       27.43      1.87 o 
  -2   6   4      724.34      725.78     11.91 o 
  -1   6   4        0.73       -0.98      1.29 o 
   0   6   4       29.38       36.50      2.78 o 
   1   6   4        0.23        0.20      1.64 o 
   2   6   4      273.75      253.75      7.98 o 
   3   6   4        3.12        7.54      1.70 o 
   4   6   4      756.93      751.73     14.18 o 
   5   6   4        1.17       -0.45      1.84 o 
   6   6   4      747.93      732.80     21.08 o 
   7   6   4      380.05      417.23      9.45 o 
   8   6   4        0.12       -1.87      2.02 o 
   9   6   4        8.64        6.18      2.42 o 
  10   6   4      141.48      145.60      6.26 o 
  11   6   4      225.45      231.84     14.76 o 
  12   6   4      188.13      185.30      6.42 o 
  13   6   4       91.39       92.84      5.11 o 
  14   6   4        0.09        2.95      3.48 o 
  15   6   4      189.00      208.55     13.77 o 
 -17   7   4      115.14      109.19      6.58 o 
 -16   7   4       47.12       52.40      7.87 o 
 -15   7   4       54.21       61.78      5.18 o 
 -14   7   4       32.29       28.38      3.78 o 
 -13   7   4       13.58        6.12      3.07 o 
 -12   7   4        6.37        4.26      2.27 o 
 -11   7   4      292.35      277.82      7.38 o 
 -10   7   4       14.79       16.78      2.42 o 
  -9   7   4      405.09      402.88      9.27 o 
  -8   7   4      501.82      475.29     10.22 o 
  -7   7   4       43.17       37.87      2.84 o 
  -6   7   4       11.80       12.33      2.27 o 
  -5   7   4       37.84       40.67      2.84 o 
  -4   7   4       21.70       17.69      2.27 o 
  -3   7   4      491.80      460.19     10.02 o 
  -2   7   4      421.52      394.36      7.47 o 
  -1   7   4      280.49      292.49      6.13 o 
   0   7   4        5.72        5.90      2.09 o 
   1   7   4      154.49      167.60     10.33 o 
   2   7   4       20.83       18.20      2.95 o 
   3   7   4      596.06      587.24     14.56 o 
   4   7   4        3.97        3.37      2.95 o 
   5   7   4       51.38       51.94      4.00 o 
   6   7   4        0.09        0.54      2.66 o 
   7   7   4      342.69      333.33     10.40 o 
   8   7   4       89.46       83.99      4.33 o 
   9   7   4       53.93       57.45      3.76 o 
  10   7   4       72.16       79.39      4.54 o 
  11   7   4      183.54      179.84      6.25 o 
  12   7   4       27.71       29.59      3.96 o 
  13   7   4       59.44       59.01      4.71 o 
  14   7   4        2.14       -1.88      6.39 o 
 -16   8   4      138.78      138.39      7.28 o 
 -15   8   4       25.00       18.74      4.17 o 
 -14   8   4       49.15       39.61      4.48 o 
 -13   8   4      579.57      608.04     16.34 o 
 -12   8   4        1.88       -0.98      2.42 o 
 -11   8   4        5.57        2.95      2.27 o 
 -10   8   4       62.25       58.86      3.76 o 
  -9   8   4      162.37      171.50      5.68 o 
  -8   8   4       74.41       69.20      3.76 o 
  -7   8   4      959.20      935.43     17.61 o 
  -6   8   4       39.21       45.75      3.41 o 
  -5   8   4      537.67      577.51     11.93 o 
  -4   8   4       56.97       55.42      3.41 o 
  -3   8   4      600.71      599.32     12.30 o 
  -2   8   4     1138.43     1097.35     20.06 o 
  -1   8   4     1596.76     1541.58     43.84 o 
   0   8   4      721.53      716.70     13.95 o 
   1   8   4     1021.74     1000.22     18.51 o 
   2   8   4      188.93      190.49      6.85 o 
   3   8   4        8.31       10.90      2.78 o 
   4   8   4      173.17      164.19      6.58 o 
   5   8   4      716.23      684.28     26.07 o 
   6   8   4      210.77      192.67      9.35 o 
   7   8   4      287.20      271.96      9.37 o 
   8   8   4      669.75      653.95     27.05 o 
   9   8   4       10.98       13.41      3.27 o 
  10   8   4       57.57       62.10      6.06 o 
  11   8   4       49.78       50.14      3.76 o 
  12   8   4       10.65        6.02      3.00 o 
  13   8   4       95.87       94.44     13.28 o 
 -15   9   4        1.11       -0.98      3.78 o 
 -14   9   4      127.39      108.87      9.84 o 
 -13   9   4       87.86       87.02      4.71 o 
 -12   9   4       18.82       23.20      3.00 o 
 -11   9   4      492.75      510.97     11.54 o 
 -10   9   4       42.56       32.90      3.18 o 
  -9   9   4      388.17      390.76      9.66 o 
  -8   9   4        0.79       -0.33      2.47 o 
  -7   9   4       80.69       82.60      4.14 o 
  -6   9   4        1.30        1.97      2.42 o 
  -5   9   4      303.87      315.50      7.95 o 
  -4   9   4        2.02        0.98      2.27 o 
  -3   9   4      444.09      431.29      9.83 o 
  -2   9   4      292.86      287.06     11.31 o 
  -1   9   4      158.11      156.06      5.71 o 
   0   9   4        0.03        0.20      2.02 o 
   1   9   4      223.88      220.50      6.53 o 
   2   9   4      144.61      129.60      4.90 o 
   3   9   4      426.60      423.08     16.23 o 
   4   9   4        6.43        9.35      2.78 o 
   5   9   4       28.22       21.16      3.48 o 
   6   9   4      111.73      132.44      6.15 o 
   7   9   4      123.04      130.66      6.58 o 
   8   9   4       57.62       67.85      6.39 o 
   9   9   4      450.99      456.27     15.25 o 
  10   9   4      108.44       96.34      6.39 o 
  11   9   4       72.96       80.56      5.88 o 
  12   9   4      203.23      185.93     12.79 o 
 -14  10   4       24.84       21.05      4.48 o 
 -13  10   4        5.39        1.45      3.00 o 
 -12  10   4      292.71      306.19     12.12 o 
 -11  10   4       43.23       41.80      3.76 o 
 -10  10   4      178.32      195.89      6.61 o 
  -9  10   4       26.84       20.27      3.00 o 
  -8  10   4        1.18        4.50      2.42 o 
  -7  10   4       87.70       85.02      4.54 o 
  -6  10   4     1068.38     1025.12     19.49 o 
  -5  10   4       10.72        2.88      2.42 o 
  -4  10   4      302.71      311.96      8.13 o 
  -3  10   4       68.00       68.11      4.87 o 
  -2  10   4      271.21      262.79      9.37 o 
  -1  10   4      314.56      290.15     11.31 o 
   0  10   4      133.37      114.59      4.71 o 
   1  10   4      125.78      111.01      5.53 o 
   2  10   4      598.23      587.46     12.47 o 
   3  10   4      117.19      126.02      5.05 o 
   4  10   4      306.73      279.96      7.75 o 
   5  10   4       54.50       51.53      4.48 o 
   6  10   4      114.49       89.38      5.88 o 
   7  10   4        1.86       -3.07      3.07 o 
   8  10   4       26.20       27.78      4.43 o 
   9  10   4       81.76       92.91      5.88 o 
  10  10   4      129.61      124.32     10.33 o 
  11  10   4      110.87      116.08     10.82 o 
 -13  11   4        3.37       -0.98      4.92 o 
 -12  11   4      174.71      172.12      6.77 o 
 -11  11   4       74.02       74.06      4.71 o 
 -10  11   4      136.66      146.99      6.04 o 
  -9  11   4       31.38       27.15      3.41 o 
  -8  11   4      676.49      679.87     16.90 o 
  -7  11   4        6.34        5.25      2.84 o 
  -6  11   4      775.52      792.65     16.09 o 
  -5  11   4      124.07      120.08      5.11 o 
  -4  11   4        3.77        4.71      2.42 o 
  -3  11   4       69.28       70.52      5.18 o 
  -2  11   4      261.23      280.24     22.63 o 
  -1  11   4       36.14       38.14      4.48 o 
   0  11   4      713.94      754.03     19.12 o 
   1  11   4       73.59       82.90      4.47 o 
   2  11   4       95.03      112.95      4.90 o 
   3  11   4        0.68       -2.42      2.42 o 
   4  11   4       21.54       27.85      4.71 o 
   5  11   4      213.23      208.37     10.25 o 
   6  11   4      259.84      263.50      9.66 o 
   7  11   4      202.07      188.78      8.85 o 
   8  11   4      102.04       99.19      6.58 o 
   9  11   4        0.12       10.82      5.90 o 
 -10  12   4       68.00       73.30      4.99 o 
  -9  12   4       57.74       64.09      4.33 o 
  -8  12   4       13.04       16.78      5.35 o 
  -7  12   4       46.75       53.60      4.14 o 
  -6  12   4        0.77       -3.07      3.07 o 
  -5  12   4      114.95       95.58      6.26 o 
  -4  12   4       13.81       13.15      3.78 o 
  -3  12   4       45.39       43.52      7.87 o 
  -2  12   4        3.13       -2.62      3.07 o 
  -1  12   4      117.75      109.02      6.58 o 
   0  12   4       65.05       60.42      5.18 o 
   1  12   4       16.78       14.26      4.17 o 
   2  12   4       34.33       38.46      3.76 o 
   3  12   4       23.23       34.71      7.38 o 
   4  12   4      203.37      238.84     18.20 o 
   5  12   4       50.60       53.24      5.18 o 
   6  12   4       31.49       37.97      6.39 o 
   7  12   4        5.02        4.11      3.78 o 
  -7  13   4        2.07       -3.93      4.92 o 
  -6  13   4      184.16      181.42      8.26 o 
  -5  13   4       25.09       26.67      4.48 o 
  -4  13   4       50.47       54.98      6.89 o 
  -3  13   4      225.52      221.22      9.37 o 
  -2  13   4        1.96       -3.48      3.48 o 
  -1  13   4       32.57       36.50      4.87 o 
   0  13   4      146.46      132.80     10.82 o 
   1  13   4       26.14       22.63      6.89 o 
   2  13   4      103.17       97.39      9.84 o 
   3  13   4      130.47      131.93     14.76 o 
   4  13   4      198.69      196.75     11.80 o 
 -20   1   5       81.02       74.74     10.33 o 
 -19   1   5        0.80       -2.95      3.78 o 
 -18   1   5      233.80      233.72      9.74 o 
 -17   1   5      108.98      115.41      7.28 o 
 -16   1   5       78.90       83.82      5.88 o 
 -15   1   5      342.86      361.16     11.83 o 
 -14   1   5        8.70        7.79      2.61 o 
 -13   1   5      400.63      387.72     10.47 o 
 -12   1   5       42.85       45.39      3.18 o 
 -11   1   5       16.20       15.68      3.93 o 
 -10   1   5      160.17      167.74      6.15 o 
  -9   1   5      100.57      113.20      5.18 o 
  -8   1   5        1.26       -0.98      1.43 o 
  -7   1   5      861.52      871.64     15.84 o 
  -6   1   5       24.05       19.35      2.47 o 
  -5   1   5      268.64      275.93      5.27 o 
  -4   1   5       75.91       49.89      2.17 o 
  -2   1   5      387.81      434.81     15.74 o 
  -1   1   5        6.38        2.95      2.09 o 
   0   1   5      153.09      175.66      5.88 o 
   1   1   5      145.57      125.31      6.89 o 
   2   1   5      869.15      729.26     17.03 o 
   3   1   5       25.32       34.93      3.48 o 
   4   1   5      711.56      727.97     17.39 o 
   5   1   5       60.15       68.54      4.17 o 
   6   1   5      247.31      229.21     10.82 o 
   7   1   5        0.14       -2.46      3.44 o 
   8   1   5      591.98      568.74     15.30 o 
   9   1   5      346.01      347.60     11.13 o 
  10   1   5      775.39      798.25     20.17 o 
  11   1   5        6.84        9.35      3.48 o 
  12   1   5       98.46       99.60      7.24 o 
  13   1   5       44.37       50.68      4.14 o 
  14   1   5        3.33       -0.37      3.18 o 
  15   1   5      223.44      239.27     10.33 o 
 -19   2   5       50.62       44.27      5.56 o 
 -18   2   5        2.25        2.95      4.17 o 
 -17   2   5       42.15       39.67      3.89 o 
 -16   2   5       20.45       22.11      3.18 o 
 -15   2   5      447.04      453.21     10.70 o 
 -14   2   5      606.32      632.07     13.38 o 
 -13   2   5      167.82      175.67      6.85 o 
 -12   2   5       11.47        5.20      2.36 o 
 -11   2   5       39.66       42.46      6.89 o 
 -10   2   5       20.84       14.82      2.78 o 
  -9   2   5      451.03      459.21     12.16 o 
  -8   2   5      923.53      987.73     24.59 o 
  -7   2   5      282.75      244.95      8.81 o 
  -6   2   5      343.41      335.37      9.06 o 
  -5   2   5       21.64       30.17      1.80 o 
  -4   2   5        1.24        0.79      1.16 o 
  -3   2   5        0.24        0.74      1.26 o 
  -2   2   5      128.64      104.32      3.41 o 
  -1   2   5       13.67       11.47      3.56 o 
   0   2   5      754.93      782.93     14.38 o 
   1   2   5      337.64      327.94     10.82 o 
   2   2   5       32.81       17.76      2.78 o 
   3   2   5       99.57      103.09      5.41 o 
   4   2   5        9.73        2.46      2.09 o 
   5   2   5       25.38       29.23      3.48 o 
   6   2   5      486.20      519.44     13.91 o 
   7   2   5      673.93      687.05     17.39 o 
   8   2   5      248.85      235.61      8.35 o 
   9   2   5        4.95        0.70      2.42 o 
  10   2   5        2.95       -2.27      2.27 o 
  11   2   5      112.34      102.02      5.11 o 
  12   2   5      163.10      171.47      6.42 o 
  13   2   5       16.91       15.56      3.41 o 
  14   2   5      173.47      186.36      8.45 o 
  15   2   5       20.04       16.36      7.87 o 
 -19   3   5        2.25        0.45      3.31 o 
 -18   3   5       36.17       41.10      3.89 o 
 -17   3   5       25.72       22.64      3.31 o 
 -16   3   5      117.21      124.65      5.62 o 
 -15   3   5      349.21      351.73     11.06 o 
 -14   3   5        0.14        0.49      2.78 o 
 -13   3   5      213.96      202.12      7.28 o 
 -12   3   5      241.71      225.20      7.56 o 
 -11   3   5      114.01       91.73      4.72 o 
 -10   3   5      154.82      155.98      5.88 o 
  -9   3   5      124.01      128.92      8.36 o 
  -8   3   5       35.26       32.15      2.42 o 
  -7   3   5      593.64      619.20     12.11 o 
  -6   3   5      298.59      291.04     13.18 o 
  -5   3   5       83.00       67.41      3.82 o 
  -4   3   5      409.90      417.91      8.89 o 
  -3   3   5      394.22      381.14      7.09 o 
  -2   3   5       21.17       17.81      2.53 o 
  -1   3   5      164.47      134.04      4.14 o 
   0   3   5      131.65      139.06      4.14 o 
   1   3   5       22.29       17.93      2.78 o 
   2   3   5       93.73      100.76      4.48 o 
   3   3   5      412.96      433.72     11.46 o 
   4   3   5        5.73        6.32      2.36 o 
   5   3   5      835.62      800.72     19.12 o 
   6   3   5        2.62        0.70      2.36 o 
   7   3   5        0.16       -0.33      2.27 o 
   8   3   5       15.05       15.33      2.65 o 
   9   3   5       83.31       85.91      4.54 o 
  10   3   5        9.74       12.44      3.00 o 
  11   3   5       11.44       16.23      3.83 o 
  12   3   5       93.91       91.11      5.28 o 
  13   3   5      199.60      220.36      7.75 o 
  14   3   5       27.83       29.21      4.14 o 
 -19   4   5        5.54        4.80      3.97 o 
 -18   4   5       11.90       10.76      3.31 o 
 -17   4   5      138.66      149.33      6.20 o 
 -16   4   5       18.41       13.86      3.78 o 
 -15   4   5       72.67       70.75      5.18 o 
 -14   4   5        0.03       -1.97      2.78 o 
 -13   4   5       22.75       22.83      3.07 o 
 -12   4   5      159.43      160.70      6.58 o 
 -11   4   5      587.69      583.74     14.94 o 
 -10   4   5       13.87       18.92      4.92 o 
  -9   4   5      527.11      509.16     13.22 o 
  -8   4   5       31.00       26.92      2.27 o 
  -7   4   5       24.61       30.31      3.07 o 
  -6   4   5       78.48       80.42      3.41 o 
  -5   4   5     1862.67     1772.44     42.72 o 
  -4   4   5       97.67       94.47      4.40 o 
  -3   4   5     3859.56     3838.03     62.46 o 
  -2   4   5      205.71      212.67      6.30 o 
  -1   4   5      174.14      169.99      4.71 o 
   0   4   5       12.76        9.37      2.09 o 
   1   4   5      435.39      393.62     10.77 o 
   2   4   5       62.63       63.64      4.17 o 
   3   4   5     2843.80     2772.57     55.99 o 
   4   4   5        6.78        8.85      2.36 o 
   5   4   5      722.63      727.57     14.38 o 
   6   4   5       54.01       63.95      3.98 o 
   7   4   5       17.00       23.19      2.84 o 
   8   4   5       68.58       75.66      4.14 o 
   9   4   5      260.19      267.47      7.75 o 
  10   4   5      250.68      249.81     11.35 o 
  11   4   5      268.50      282.49     10.33 o 
  12   4   5        7.95        6.70      3.18 o 
  13   4   5        4.82        2.37      3.00 o 
  14   4   5       16.89       16.83      3.74 o 
 -18   5   5      159.55      158.92      6.77 o 
 -17   5   5       10.90       13.91      4.92 o 
 -16   5   5        1.90       -1.09      3.44 o 
 -15   5   5        7.17        3.72      3.07 o 
 -14   5   5       72.29       77.90      5.18 o 
 -13   5   5      350.22      355.53     10.77 o 
 -12   5   5       21.99       23.65      3.48 o 
 -11   5   5      127.83      120.58      6.89 o 
 -10   5   5       87.97       80.67      4.48 o 
  -9   5   5       58.54       63.05      4.66 o 
  -8   5   5        8.45        4.65      1.84 o 
  -7   5   5      607.15      590.78     11.93 o 
  -6   5   5        1.55        1.31      1.70 o 
  -5   5   5      438.06      446.55     10.68 o 
  -4   5   5      102.68      105.74      4.14 o 
  -3   5   5       55.37       54.49      3.18 o 
  -2   5   5      259.65      235.71      5.15 o 
  -1   5   5     1866.30     1867.36     38.24 o 
   0   5   5       78.17       92.89      4.48 o 
   1   5   5      336.72      344.26     13.28 o 
   2   5   5      136.76      141.66      8.85 o 
   3   5   5       13.47       15.39      2.78 o 
   4   5   5       77.41       66.04      3.57 o 
   5   5   5     1255.14     1226.88     22.14 o 
   6   5   5      327.81      330.51      9.97 o 
   7   5   5      397.51      397.84      9.66 o 
   8   5   5       45.60       51.33      3.57 o 
   9   5   5       78.27       80.26      4.54 o 
  10   5   5       44.44       46.61      3.76 o 
  11   5   5      182.19      189.22      8.43 o 
  12   5   5      118.03      110.02      5.47 o 
  13   5   5      136.30      136.20      6.20 o 
  14   5   5       44.29       50.17      8.85 o 
 -18   6   5       34.09       30.50      5.90 o 
 -17   6   5       34.72       31.07      4.48 o 
 -16   6   5      339.80      354.21     11.46 o 
 -15   6   5      232.63      235.25      8.96 o 
 -14   6   5      300.55      304.60     10.07 o 
 -13   6   5       46.14       51.85      7.38 o 
 -12   6   5      296.95      299.04     25.09 o 
 -11   6   5        0.12       -2.46      3.44 o 
 -10   6   5      398.94      381.69     15.74 o 
  -9   6   5       86.55       81.72      3.98 o 
  -8   6   5      985.19      993.74     19.44 o 
  -7   6   5       31.75       42.08      3.00 o 
  -6   6   5      980.07      975.64     18.17 o 
  -5   6   5        2.04       -0.59      2.41 o 
  -4   6   5        8.59       14.62      3.91 o 
  -3   6   5       19.81       22.06      2.45 o 
  -2   6   5      152.81      154.23     10.82 o 
  -1   6   5      742.63      703.54     15.49 o 
   0   6   5      593.04      545.88     14.76 o 
   1   6   5       44.06       41.41      3.78 o 
   2   6   5       88.41       97.17      5.18 o 
   3   6   5       13.68       13.84      2.78 o 
   4   6   5      109.38      112.98      5.88 o 
   5   6   5      882.80      870.83     20.83 o 
   6   6   5      187.69      171.53      7.28 o 
   7   6   5      554.26      523.69     12.90 o 
   8   6   5      319.41      310.09      8.32 o 
   9   6   5       59.10       61.94      6.02 o 
  10   6   5       94.83       87.01      4.90 o 
  11   6   5        6.98        8.42      3.18 o 
  12   6   5      162.04      158.86      6.61 o 
  13   6   5       47.44       45.79      6.39 o 
 -16   7   5      352.97      371.97     12.16 o 
 -15   7   5       19.31        9.12      7.87 o 
 -14   7   5        1.13       -0.11      3.44 o 
 -13   7   5       94.02       90.78      5.88 o 
 -12   7   5      218.40      214.76     16.23 o 
 -11   7   5      140.86      135.76      6.26 o 
 -10   7   5      387.42      397.37      9.45 o 
  -9   7   5      423.87      404.52     16.05 o 
  -8   7   5       46.45       52.64      4.52 o 
  -7   7   5       48.42       49.40      3.53 o 
  -6   7   5      516.16      499.55     10.79 o 
  -5   7   5        4.53        6.56      2.27 o 
  -4   7   5      496.52      477.03     10.40 o 
  -3   7   5       19.69       22.97      3.33 o 
  -2   7   5      312.29      316.84      9.74 o 
  -1   7   5        0.02        1.43      1.84 o 
   0   7   5       44.90       43.51      3.18 o 
   1   7   5       18.40       21.31      6.39 o 
   2   7   5      692.35      663.49     16.65 o 
   3   7   5      102.61       90.90      8.36 o 
   4   7   5      585.12      604.65     20.66 o 
   5   7   5      333.28      341.38     25.09 o 
   6   7   5      158.19      151.30      6.58 o 
   7   7   5        3.94        0.66      3.07 o 
   8   7   5      150.63      142.23      6.96 o 
   9   7   5        4.45        9.35      3.48 o 
  10   7   5      226.33      217.74      7.34 o 
  11   7   5        0.25        1.64      3.09 o 
  12   7   5      157.00      152.03      7.98 o 
 -15   8   5       20.29       17.71      6.89 o 
 -14   8   5      102.35      102.14      6.58 o 
 -13   8   5        1.92       -1.42      3.93 o 
 -12   8   5        7.15        3.28      3.07 o 
 -11   8   5       69.10       62.74      4.14 o 
 -10   8   5        8.60        2.42      2.61 o 
  -9   8   5       50.55       44.69      3.41 o 
  -8   8   5      282.69      296.38      8.05 o 
  -7   8   5        9.28        7.54      2.27 o 
  -6   8   5       13.48       16.40      2.71 o 
  -5   8   5      117.86      126.58      5.11 o 
  -4   8   5      213.12      222.74      9.61 o 
  -3   8   5       10.80       10.59      3.44 o 
  -2   8   5        0.22       -0.98      3.93 o 
  -1   8   5        5.35        4.43      5.41 o 
   0   8   5      214.28      231.55      6.77 o 
   1   8   5      103.88       98.29      4.85 o 
   2   8   5        0.97       -0.49      2.78 o 
   3   8   5       51.97       55.94      5.41 o 
   4   8   5       21.34       17.12      3.07 o 
   5   8   5       61.74       56.67      4.48 o 
   6   8   5      343.96      337.36     10.77 o 
   7   8   5       49.23       52.14      6.89 o 
   8   8   5       69.34       64.62      5.56 o 
   9   8   5        4.77       -0.49      5.41 o 
  10   8   5       10.11        7.69      3.78 o 
  11   8   5        0.55        0.00      5.90 o 
 -14   9   5        4.43        0.27      3.78 o 
 -13   9   5      138.11      129.13      7.28 o 
 -12   9   5       67.06       74.89      5.88 o 
 -11   9   5        5.38        4.16      2.61 o 
 -10   9   5        3.60        4.16      2.61 o 
  -9   9   5       94.20       88.28      4.54 o 
  -8   9   5       92.08       84.65      4.54 o 
  -7   9   5       97.83       97.73      4.54 o 
  -6   9   5        0.02       -3.28      4.48 o 
  -5   9   5      216.31      208.74      6.61 o 
  -4   9   5       21.83       18.74      4.92 o 
  -3   9   5       85.61       80.25      5.56 o 
  -2   9   5      154.44      153.47      6.96 o 
  -1   9   5       53.84       48.42      4.48 o 
   0   9   5        0.00        0.98      2.78 o 
   1   9   5      188.95      182.67      6.04 o 
   2   9   5      117.27      109.84      4.90 o 
   3   9   5       67.56       71.20      5.18 o 
   4   9   5       14.21       14.26      3.48 o 
   5   9   5      122.50      113.93      6.58 o 
   6   9   5       82.25       85.84      5.88 o 
   7   9   5      339.07      354.67     14.76 o 
   8   9   5       60.35       66.68      5.88 o 
   9   9   5       15.31       12.79      4.92 o 
  10   9   5      173.83      171.17     12.79 o 
 -12  10   5        9.09        6.70      3.67 o 
 -11  10   5      193.23      212.80      9.43 o 
 -10  10   5        0.78        0.14      2.86 o 
  -9  10   5       21.21       26.25      3.57 o 
  -8  10   5       52.45       50.29      3.98 o 
  -7  10   5       24.62       18.87      3.18 o 
  -6  10   5        6.01        7.11      2.61 o 
  -5  10   5      359.44      365.54     11.83 o 
  -4  10   5      109.43       98.46      6.26 o 
  -3  10   5       45.74       52.14      4.87 o 
  -2  10   5      116.81      112.90      6.26 o 
  -1  10   5       18.19       17.86      4.92 o 
   0  10   5      215.37      207.74      8.67 o 
   1  10   5        3.47        7.38      3.48 o 
   2  10   5       77.89       77.53      4.63 o 
   3  10   5      125.68      122.38      5.47 o 
   4  10   5       75.56       76.55      4.90 o 
   5  10   5        4.93        7.87      3.78 o 
   6  10   5      228.75      226.73     14.26 o 
   7  10   5        0.00        0.49      3.48 o 
   8  10   5      171.04      164.44      7.98 o 
 -11  11   5      149.56      144.13      8.35 o 
 -10  11   5       12.70       11.58      8.06 o 
  -9  11   5       36.50       36.58      3.98 o 
  -8  11   5       24.13       22.57      5.35 o 
  -7  11   5      156.44      159.53      6.42 o 
  -6  11   5        2.18       -2.30      3.07 o 
  -5  11   5      110.86      118.79      7.38 o 
  -4  11   5        2.72        0.98      3.48 o 
  -3  11   5      122.90      126.41      7.87 o 
  -2  11   5       10.32       12.79      4.17 o 
  -1  11   5      239.73      229.55      9.04 o 
   0  11   5       18.65       14.55      5.41 o 
   1  11   5       16.59       17.39      5.41 o 
   2  11   5        4.85        0.98      3.93 o 
   3  11   5       11.73        9.59      3.18 o 
   4  11   5       19.17       17.75      3.57 o 
   5  11   5        0.28       -2.09      3.68 o 
   6  11   5        2.00       -2.03      3.18 o 
  -8  12   5        5.87        5.25      3.41 o 
  -7  12   5       38.46       36.91      7.87 o 
  -6  12   5        3.34        1.48      4.17 o 
  -5  12   5      254.68      262.51     17.22 o 
  -4  12   5       42.84       54.29      7.87 o 
  -3  12   5      227.41      245.81     10.07 o 
  -2  12   5        0.14       -3.48      3.48 o 
  -1  12   5       10.33       17.66      4.43 o 
   0  12   5        6.35        3.93      4.92 o 
   1  12   5      227.43      214.28     17.71 o 
   2  12   5        0.17       -2.46      5.41 o 
   3  12   5       42.63       45.25      7.87 o 
 -18   0   6       39.81       39.35      7.87 o 
 -17   0   6        3.79        8.85      6.89 o 
 -16   0   6      197.18      215.44     13.77 o 
 -15   0   6       32.45       36.40      6.89 o 
 -14   0   6      486.25      510.56     21.64 o 
 -13   0   6      297.88      302.99     15.74 o 
 -12   0   6      104.81      122.97      9.84 o 
 -11   0   6       18.39       20.66      5.90 o 
 -10   0   6      301.30      281.35     13.77 o 
  -8   0   6      194.52      181.01      8.85 o 
  -7   0   6     3160.73     3115.49     87.55 o 
  -6   0   6     1378.08     1307.38     39.35 o 
  -5   0   6     1056.21      988.65     30.50 o 
  -4   0   6        2.30       -1.97      2.09 o 
  -3   0   6        0.17       -1.97      2.95 o 
  -2   0   6      192.68      186.91      8.85 o 
  -1   0   6     1707.88     1647.76     49.19 o 
   0   0   6        0.02        1.97      2.95 o 
   1   0   6      882.17      870.61     28.53 o 
   2   0   6       62.01       64.93      5.90 o 
   3   0   6       12.94       11.80      3.93 o 
   4   0   6      201.68      189.86      9.84 o 
   5   0   6      407.40      398.41     16.72 o 
   6   0   6       41.69       40.33      5.90 o 
   7   0   6      421.12      443.66     18.69 o 
   8   0   6      817.60      849.95     29.51 o 
   9   0   6       56.44       54.11      7.87 o 
  10   0   6      111.37      127.89      9.84 o 
  11   0   6      153.61      186.91     12.79 o 
  12   0   6       16.88        8.85      5.90 o 
 -18   1   6      147.57      153.82     10.33 o 
 -17   1   6      241.40      270.69     19.67 o 
 -16   1   6       34.39       37.05      4.87 o 
 -15   1   6      345.52      355.20     12.52 o 
 -14   1   6        7.18        3.44      3.48 o 
 -13   1   6        1.64       -0.49      3.48 o 
 -12   1   6       96.05      103.79      6.26 o 
 -11   1   6       79.19       75.51      5.90 o 
 -10   1   6       96.98       95.30      5.90 o 
  -9   1   6      618.99      659.53     16.25 o 
  -8   1   6       36.06       43.02      5.90 o 
  -7   1   6        4.01        6.89      2.78 o 
  -6   1   6      221.52      205.60      9.84 o 
  -5   1   6      470.95      457.22     13.96 o 
  -4   1   6      292.02      256.75      7.65 o 
  -3   1   6      201.25      173.38      5.88 o 
  -2   1   6       32.45       38.92      3.07 o 
  -1   1   6        0.20        2.46      2.09 o 
   0   1   6       79.11       87.14      4.48 o 
   1   1   6      835.64      840.28     19.48 o 
   2   1   6       32.95       38.19      3.48 o 
   3   1   6      800.10      817.31     19.48 o 
   4   1   6       11.36        6.89      2.78 o 
   5   1   6      175.91      186.57      7.65 o 
   6   1   6      161.38      146.58      6.96 o 
   7   1   6        6.73        2.46      2.78 o 
   8   1   6       47.09       44.15      5.90 o 
   9   1   6       53.06       52.93      5.18 o 
  10   1   6        0.23       -1.97      3.48 o 
  11   1   6      132.93      143.74      9.35 o 
  12   1   6       33.10       36.90      5.56 o 
 -18   2   6      151.10      164.03      8.67 o 
 -17   2   6       85.44       93.69      6.58 o 
 -16   2   6       63.70       65.81      5.88 o 
 -15   2   6       27.73       20.02      4.48 o 
 -14   2   6        1.86       -0.45      2.61 o 
 -13   2   6       38.07       43.09      8.85 o 
 -12   2   6      107.36      115.35      5.44 o 
 -11   2   6       35.45       45.99      5.90 o 
 -10   2   6      209.20      224.67      7.98 o 
  -9   2   6        5.99        6.46      2.36 o 
  -8   2   6       75.78       72.99      4.48 o 
  -7   2   6      886.82      913.08     21.53 o 
  -6   2   6      442.77      452.71     12.16 o 
  -5   2   6      135.94      136.78     11.80 o 
  -4   2   6      639.74      598.52     26.34 o 
  -3   2   6       74.78       73.69      5.41 o 
  -2   2   6      210.46      214.48      5.68 o 
  -1   2   6       67.47       60.99      6.39 o 
   0   2   6       25.79       22.41      2.78 o 
   1   2   6      137.96      133.79      8.85 o 
   2   2   6      557.18      554.50     14.25 o 
   3   2   6       18.76       20.27      3.48 o 
   4   2   6      656.24      635.84     16.34 o 
   5   2   6      169.81      166.70      7.28 o 
   6   2   6      130.94      139.39      6.58 o 
   7   2   6      149.79      160.35      9.84 o 
   8   2   6       18.99       21.51      3.78 o 
   9   2   6        0.58        3.17      3.07 o 
  10   2   6      293.33      312.37     11.13 o 
  11   2   6        8.12        1.48      4.43 o 
  12   2   6       16.19       18.20      4.87 o 
 -18   3   6       10.18       16.72      6.89 o 
 -17   3   6        1.08        2.46      4.17 o 
 -16   3   6      126.24      128.17      5.62 o 
 -15   3   6      109.66      108.03      5.88 o 
 -14   3   6      185.02      177.53      7.28 o 
 -13   3   6       75.44       83.19      5.18 o 
 -12   3   6      252.48      247.13      8.67 o 
 -11   3   6       10.07        8.36      3.44 o 
 -10   3   6      193.28      191.02      7.28 o 
  -9   3   6       44.74       41.90      3.78 o 
  -8   3   6      166.68      171.68      9.84 o 
  -7   3   6      307.01      311.45      9.74 o 
  -6   3   6      753.38      733.40     16.34 o 
  -5   3   6       49.31       38.20      2.84 o 
  -4   3   6        2.03        4.59      1.70 o 
  -3   3   6        0.14        0.00      1.70 o 
  -2   3   6      162.49      143.00      4.71 o 
  -1   3   6      227.22      197.84      6.58 o 
   0   3   6      769.31      786.65     40.33 o 
   1   3   6        7.79       11.31      2.78 o 
   2   3   6       19.26       16.29      2.95 o 
   3   3   6       46.76       54.96      4.43 o 
   4   3   6      169.55      144.21      7.87 o 
   5   3   6        9.06        6.12      3.07 o 
   6   3   6     1059.40     1084.68     25.38 o 
   7   3   6      326.15      331.87     10.77 o 
   8   3   6      324.85      329.62     11.13 o 
   9   3   6       87.16       82.09      5.88 o 
  10   3   6       64.06       64.44      5.56 o 
  11   3   6      187.17      197.89     11.31 o 
  12   3   6      284.44      312.99     14.26 o 
 -17   4   6        7.59        0.37      3.18 o 
 -16   4   6       27.38       32.64      4.48 o 
 -15   4   6        0.00       -2.51      3.07 o 
 -14   4   6       38.47       38.68      4.48 o 
 -13   4   6        6.03        3.44      2.78 o 
 -12   4   6        0.59        0.49      2.78 o 
 -11   4   6       14.77       12.97      3.07 o 
 -10   4   6       10.48       12.60      3.93 o 
  -9   4   6      110.30      116.96      5.88 o 
  -8   4   6        2.17        0.49      2.78 o 
  -7   4   6      170.86      171.37      6.96 o 
  -6   4   6      141.80      131.12      4.90 o 
  -5   4   6      580.47      580.27     11.93 o 
  -4   4   6        8.66        6.23      2.27 o 
  -3   4   6        8.70        8.53      2.27 o 
  -2   4   6       26.32       17.71      3.93 o 
  -1   4   6        0.30       -2.09      2.09 o 
   0   4   6        1.76       -0.56      2.36 o 
   1   4   6       81.55       70.42      4.48 o 
   2   4   6       60.26       53.14      4.17 o 
   3   4   6       37.85       37.23      3.78 o 
   4   4   6        3.15        4.43      2.78 o 
   5   4   6        0.03       -2.46      2.78 o 
   6   4   6       13.07       10.82      3.93 o 
   7   4   6       32.90       30.40      4.17 o 
   8   4   6       67.70       67.88      5.56 o 
   9   4   6       37.84       43.83      4.87 o 
  10   4   6        0.52        3.93      4.92 o 
  11   4   6       91.17       98.54      6.58 o 
  12   4   6       22.49       18.69      6.89 o 
 -17   5   6      209.24      191.83     11.80 o 
 -16   5   6       99.81      107.96      7.87 o 
 -15   5   6       39.60       40.85      6.39 o 
 -14   5   6       17.85       13.28      3.48 o 
 -13   5   6        5.74        3.83      3.07 o 
 -12   5   6       15.92       10.38      3.07 o 
 -11   5   6       13.68       11.30      4.43 o 
 -10   5   6       54.64       61.29      4.48 o 
  -9   5   6        6.24        4.43      2.78 o 
  -8   5   6      108.94      107.23      5.56 o 
  -7   5   6       39.26       40.11      3.18 o 
  -6   5   6       98.86       99.05      4.14 o 
  -5   5   6       15.66       19.71      2.27 o 
  -4   5   6       50.52       45.97      3.41 o 
  -3   5   6       22.49       21.08      5.90 o 
  -2   5   6       10.21        8.36      2.78 o 
  -1   5   6      244.84      224.29     11.80 o 
   0   5   6       10.94       10.33      2.78 o 
   1   5   6      264.71      260.49      8.67 o 
   2   5   6      107.03      116.20      5.88 o 
   3   5   6      389.12      402.88     11.46 o 
   4   5   6       18.59       24.27      3.93 o 
   5   5   6       37.56       46.24      5.90 o 
   6   5   6        0.30        1.97      2.78 o 
   7   5   6        0.11        0.98      2.78 o 
   8   5   6        0.02       -3.07      3.07 o 
   9   5   6       62.35       72.16      5.88 o 
  10   5   6       14.99       15.41      3.41 o 
  11   5   6      203.27      214.51      7.95 o 
 -16   6   6        1.66       -1.52      3.78 o 
 -15   6   6       84.57       85.30      5.90 o 
 -14   6   6        2.75        2.08      3.07 o 
 -13   6   6       39.30       40.13      5.90 o 
 -12   6   6      212.95      206.58      7.98 o 
 -11   6   6       92.05       92.73      5.56 o 
 -10   6   6      145.14      151.92     15.25 o 
  -9   6   6      215.81      204.54      7.98 o 
  -8   6   6       11.71       11.55      2.27 o 
  -7   6   6       90.77       88.53      4.54 o 
  -6   6   6       19.11       16.73      2.42 o 
  -5   6   6       30.70       25.47      2.84 o 
  -4   6   6      598.70      613.38     16.00 o 
  -3   6   6        3.69        1.48      2.78 o 
  -2   6   6      134.75      139.34      6.26 o 
  -1   6   6        4.30        0.98      2.95 o 
   0   6   6        3.14        2.95      2.78 o 
   1   6   6        1.30        1.48      2.78 o 
   2   6   6      263.90      259.14      8.96 o 
   3   6   6        0.36        0.49      2.78 o 
   4   6   6      449.02      446.48     12.85 o 
   5   6   6       32.49       37.16      4.48 o 
   6   6   6        0.04       -0.77      3.07 o 
   7   6   6       11.67        8.36      4.43 o 
   8   6   6      119.09      123.60      8.85 o 
   9   6   6       15.30       21.45      6.39 o 
  10   6   6      245.93      242.61     20.17 o 
  11   6   6       35.14       55.09      7.87 o 
 -15   7   6       65.64       68.32      5.88 o 
 -14   7   6        0.09       -1.48      3.48 o 
 -13   7   6        2.92        1.18      3.27 o 
 -12   7   6       33.69       38.48     11.80 o 
 -11   7   6      114.28       99.63      9.35 o 
 -10   7   6       12.87       11.80      3.48 o 
  -9   7   6      103.80      105.88      4.90 o 
  -8   7   6        1.31        2.11      2.42 o 
  -7   7   6       11.87       10.14      2.61 o 
  -6   7   6       43.28       37.75      3.41 o 
  -5   7   6      201.17      202.69      6.50 o 
  -4   7   6       46.90       46.52      5.41 o 
  -3   7   6       20.49       16.52      3.48 o 
  -2   7   6        2.17        1.97      2.78 o 
  -1   7   6       34.81       33.71      4.17 o 
   0   7   6      133.24      111.24      6.26 o 
   1   7   6       82.62       82.54      5.18 o 
   2   7   6       62.27       71.70      5.18 o 
   3   7   6        6.00        3.50      3.07 o 
   4   7   6       11.05        9.64      3.44 o 
   5   7   6       10.83        3.93      3.48 o 
   6   7   6        6.13        9.35      3.48 o 
   7   7   6        5.81        8.36      4.17 o 
   8   7   6       15.37       13.77      4.17 o 
   9   7   6      178.34      180.79     17.71 o 
 -14   8   6       72.38       79.69      6.26 o 
 -13   8   6       99.02      101.15      6.58 o 
 -12   8   6      160.96      142.32      7.28 o 
 -11   8   6       78.38       80.48      5.88 o 
 -10   8   6        1.10       -2.95      3.93 o 
  -9   8   6       69.39       78.22      4.54 o 
  -8   8   6       62.32       59.80      4.14 o 
  -7   8   6      310.64      328.74      8.89 o 
  -6   8   6      212.99      213.68     11.54 o 
  -5   8   6        0.05       -2.46      2.78 o 
  -4   8   6      355.64      335.02     11.13 o 
  -3   8   6      244.26      236.15     11.31 o 
  -2   8   6       23.94       20.09      3.78 o 
  -1   8   6      602.21      580.95     16.00 o 
   0   8   6       16.34       16.25      3.48 o 
   1   8   6      252.23      269.45     10.33 o 
   2   8   6       81.10       80.11      5.18 o 
   3   8   6       97.87       89.42      5.88 o 
   4   8   6        4.47        3.28      3.07 o 
   5   8   6      297.26      312.39     11.06 o 
   6   8   6       62.44       69.42      5.88 o 
   7   8   6      249.83      264.60     10.36 o 
   8   8   6       14.53       14.30      4.48 o 
 -12   9   6      147.62      145.18      7.65 o 
 -11   9   6      128.63      137.19      7.87 o 
 -10   9   6       65.98       69.18      5.03 o 
  -9   9   6      315.98      338.64      9.27 o 
  -8   9   6        6.23        3.48      3.37 o 
  -7   9   6        6.33        1.97      4.17 o 
  -6   9   6      108.49      105.30      6.26 o 
  -5   9   6      265.25      245.65      9.37 o 
  -4   9   6      289.82      295.45     19.67 o 
  -3   9   6      684.31      712.06     18.78 o 
  -2   9   6        1.17       -3.61      5.90 o 
  -1   9   6      145.83      155.35     11.80 o 
   0   9   6       40.19       44.81      4.87 o 
   1   9   6       57.44       59.43      5.56 o 
   2   9   6       78.76       81.95      6.26 o 
   3   9   6      148.83      158.78     11.31 o 
   4   9   6       12.03       14.22      3.78 o 
   5   9   6       38.90       37.73      4.48 o 
   6   9   6      221.61      234.97     16.23 o 
   7   9   6       95.47       96.41      8.85 o 
 -11  10   6      112.04      107.23      9.84 o 
 -10  10   6       30.52       34.13      4.14 o 
  -9  10   6       20.49       26.49      3.41 o 
  -8  10   6        7.41        6.81      7.40 o 
  -7  10   6       65.44       63.02      5.56 o 
  -6  10   6        3.74        2.95      3.93 o 
  -5  10   6       66.16       74.58      5.88 o 
  -4  10   6      144.17      158.07      7.65 o 
  -3  10   6        0.19        0.00      3.48 o 
  -2  10   6       94.91       97.39      6.26 o 
  -1  10   6      121.41      109.87      6.96 o 
   0  10   6       16.30       12.30      4.17 o 
   1  10   6       10.44        7.87      4.17 o 
   2  10   6      103.28      106.47      6.96 o 
   3  10   6        2.32        0.49      4.17 o 
   4  10   6      349.37      319.82      9.48 o 
   5  10   6       24.67       22.63      5.90 o 
  -8  11   6      314.90      326.60     16.72 o 
  -7  11   6       10.75       13.77      5.90 o 
  -6  11   6       50.76       54.42      5.88 o 
  -5  11   6       20.78       22.01      4.48 o 
  -4  11   6        0.09       -3.78      3.78 o 
  -3  11   6       46.94       45.79      5.56 o 
  -2  11   6      264.72      272.24     10.77 o 
  -1  11   6       54.20       55.93      5.56 o 
   0  11   6      232.81      248.37     10.82 o 
   1  11   6       33.79       24.59      6.89 o 
   2  11   6      122.89      131.82     10.82 o 
 -16   1   7       46.78       48.05      5.88 o 
 -15   1   7      193.75      194.06      9.37 o 
 -14   1   7        0.49        8.85      4.17 o 
 -13   1   7        4.07        5.90      4.17 o 
 -12   1   7       12.17       20.06      5.41 o 
 -11   1   7      187.02      215.44     12.79 o 
 -10   1   7       21.80       25.58      5.90 o 
  -9   1   7      520.82      528.27     21.64 o 
  -8   1   7       16.77       15.16      3.07 o 
  -7   1   7       59.93       67.63      4.48 o 
  -6   1   7        0.05       -2.36      2.36 o 
  -5   1   7       27.10       21.64      3.93 o 
  -4   1   7       92.92      100.34      6.89 o 
  -3   1   7       42.42       48.20      5.90 o 
  -2   1   7        4.99        3.44      2.78 o 
  -1   1   7       16.17       20.18      5.90 o 
   0   1   7      213.16      199.35      7.65 o 
   1   1   7        3.79        6.89      2.95 o 
   2   1   7      218.56      226.28      8.35 o 
   3   1   7      113.87      132.80      8.85 o 
   4   1   7      238.66      257.39      9.84 o 
   5   1   7        6.39        6.01      3.44 o 
   6   1   7      147.08      142.43      7.28 o 
   7   1   7       74.74       72.47      5.56 o 
   8   1   7      302.23      325.34     11.83 o 
   9   1   7       44.77       46.30      6.89 o 
  10   1   7      128.09      153.22      8.67 o 
 -16   2   7       37.70       43.14      5.88 o 
 -15   2   7       95.28      104.64      7.28 o 
 -14   2   7        2.25       -1.97      3.48 o 
 -13   2   7       94.44       98.37      8.85 o 
 -12   2   7       19.74       26.56      5.90 o 
 -11   2   7       38.78       37.82      4.00 o 
 -10   2   7       79.47       75.09      5.18 o 
  -9   2   7      126.61      123.95      6.15 o 
  -8   2   7       73.43       84.97      5.44 o 
  -7   2   7       85.08       83.13      5.18 o 
  -6   2   7       94.04       88.04      5.18 o 
  -5   2   7       15.75       13.49      6.39 o 
  -4   2   7       11.41       11.93      2.27 o 
  -3   2   7        5.09        2.95      2.78 o 
  -2   2   7      139.53      142.64      8.85 o 
  -1   2   7       11.42       10.33      2.78 o 
   0   2   7      191.00      196.91     11.31 o 
   1   2   7       18.46       18.32      3.48 o 
   2   2   7      119.67      113.39      5.88 o 
   3   2   7       14.26        6.67      3.07 o 
   4   2   7       18.56       26.60      4.17 o 
   5   2   7       82.62       83.62      7.87 o 
   6   2   7      208.67      228.89     16.23 o 
   7   2   7        0.01       -3.48      3.48 o 
   8   2   7       66.77       71.73      6.26 o 
   9   2   7       55.21       57.84      5.88 o 
 -16   3   7        5.03        5.90      6.89 o 
 -15   3   7        0.18       -4.92      4.92 o 
 -14   3   7        0.04       -0.98      4.92 o 
 -13   3   7       61.20       68.31      5.18 o 
 -12   3   7        0.41       -1.64      3.07 o 
 -11   3   7       93.73       81.37      8.85 o 
 -10   3   7       62.87       68.13      5.18 o 
  -9   3   7        6.06        1.75      3.07 o 
  -8   3   7       16.23       23.47      3.78 o 
  -7   3   7      115.50      120.02      6.26 o 
  -6   3   7        5.57       10.82      3.48 o 
  -5   3   7       41.38       42.32      4.17 o 
  -4   3   7        1.03        0.98      2.27 o 
  -3   3   7       66.08       58.72      4.48 o 
  -2   3   7      334.73      305.94     13.77 o 
  -1   3   7       14.63       16.72      4.92 o 
   0   3   7       66.23       63.94      4.48 o 
   1   3   7       30.83       24.02      3.78 o 
   2   3   7        6.16        3.93      2.95 o 
   3   3   7        0.63        1.48      2.78 o 
   4   3   7       91.81       90.85      5.88 o 
   5   3   7        3.69       -0.33      3.07 o 
   6   3   7      187.33      182.73      7.98 o 
   7   3   7       14.46       20.66      5.90 o 
   8   3   7        0.56        2.46      4.43 o 
   9   3   7      105.42      105.51      7.28 o 
 -16   4   7       77.86       80.67      7.87 o 
 -15   4   7       38.79       44.90      4.72 o 
 -14   4   7       23.85       25.61      4.17 o 
 -13   4   7        3.11        5.25      3.07 o 
 -12   4   7       69.22       73.94      5.41 o 
 -11   4   7      130.65      148.86      6.96 o 
 -10   4   7      181.02      191.05      7.98 o 
  -9   4   7      113.15      123.16      6.26 o 
  -8   4   7        0.23        0.00      2.78 o 
  -7   4   7       34.43       36.24      4.17 o 
  -6   4   7      252.42      244.82      9.35 o 
  -5   4   7      776.01      768.57     17.56 o 
  -4   4   7      537.49      511.57     13.91 o 
  -3   4   7      308.74      315.31     10.43 o 
  -2   4   7       97.16       87.13      5.56 o 
  -1   4   7        3.53        4.92      3.93 o 
   0   4   7      107.85      103.29      8.85 o 
   1   4   7      609.40      605.29     15.95 o 
   2   4   7      259.04      245.84     13.77 o 
   3   4   7      679.47      663.89     17.03 o 
   4   4   7      226.75      231.07      9.84 o 
   5   4   7       73.74       71.60      5.56 o 
   6   4   7       17.91       17.26      4.17 o 
   7   4   7        8.83        7.87      3.48 o 
   8   4   7        0.17       -2.46      4.17 o 
   9   4   7      222.64      264.62     14.76 o 
 -15   5   7        2.73        1.97      4.92 o 
 -14   5   7       99.62      105.45      6.89 o 
 -13   5   7      112.21      119.58      6.58 o 
 -12   5   7        4.87       -0.49      3.48 o 
 -11   5   7       67.45       67.02      5.56 o 
 -10   5   7       26.19       28.78      3.78 o 
  -9   5   7        9.28        4.26      3.07 o 
  -8   5   7      353.87      361.20     11.13 o 
  -7   5   7      255.73      260.69      9.04 o 
  -6   5   7      117.12      118.87      5.11 o 
  -5   5   7      132.04      129.05      6.58 o 
  -4   5   7       82.85       75.86      5.56 o 
  -3   5   7      252.15      252.38      9.04 o 
  -2   5   7      219.59      221.36      8.35 o 
  -1   5   7      170.33      156.41      9.84 o 
   0   5   7       82.22       81.65      7.87 o 
   1   5   7      377.25      389.21     11.76 o 
   2   5   7       18.23       19.50      3.48 o 
   3   5   7      107.35      108.22      6.26 o 
   4   5   7      348.72      346.13     16.72 o 
   5   5   7      116.24      113.12     11.80 o 
   6   5   7       57.27       56.20      9.35 o 
   7   5   7      200.68      237.23      9.74 o 
   8   5   7       20.14       19.86      4.48 o 
 -14   6   7       38.15       34.76      4.48 o 
 -13   6   7      147.56      158.79      7.56 o 
 -12   6   7       12.37       12.70      3.78 o 
 -11   6   7        0.65       -3.07      3.07 o 
 -10   6   7       61.49       60.54      4.87 o 
  -9   6   7      243.99      251.10     14.26 o 
  -8   6   7      208.40      223.33      8.35 o 
  -7   6   7      273.57      270.53      9.74 o 
  -6   6   7      108.83      113.55      6.89 o 
  -5   6   7      128.08      124.60      7.87 o 
  -4   6   7       57.02       55.53      4.92 o 
  -3   6   7       35.68       27.06      4.17 o 
  -2   6   7       90.53       77.76      5.56 o 
  -1   6   7       88.11       93.97      6.26 o 
   0   6   7      247.52      246.92     13.77 o 
   1   6   7       26.94       34.43      5.90 o 
   2   6   7      183.32      200.63      8.26 o 
   3   6   7       79.95       74.24      5.88 o 
   4   6   7       30.21       24.75      4.17 o 
   5   6   7        5.02        3.93      3.48 o 
   6   6   7      144.22      158.87      7.98 o 
   7   6   7       10.19       13.91      4.92 o 
 -13   7   7       20.59       21.54      4.48 o 
 -12   7   7       64.54       69.74      5.88 o 
 -11   7   7      284.21      306.60     11.31 o 
 -10   7   7      144.36      168.02     11.80 o 
  -9   7   7       11.65       12.70      3.78 o 
  -8   7   7        2.73        5.41      3.48 o 
  -7   7   7        0.07       -1.48      3.48 o 
  -6   7   7        0.09       -2.95      3.48 o 
  -5   7   7        0.32       -1.20      3.07 o 
  -4   7   7       76.18       75.34      5.56 o 
  -3   7   7       22.56       28.00      4.48 o 
  -2   7   7       50.47       52.85      8.36 o 
  -1   7   7        0.02       -0.77      3.07 o 
   0   7   7       44.61       48.51      5.18 o 
   1   7   7        0.70       -0.98      4.92 o 
   2   7   7      179.59      182.97     11.80 o 
   3   7   7       29.70       28.53      4.48 o 
   4   7   7      284.66      287.93     11.31 o 
   5   7   7        2.45       -0.98      3.48 o 
   6   7   7        3.30        0.00      4.92 o 
 -11   8   7       26.13       24.83      4.92 o 
 -10   8   7       13.13        7.87      4.17 o 
  -9   8   7       47.47       42.80      4.87 o 
  -8   8   7        4.10        6.17      3.78 o 
  -7   8   7       20.93       17.88      5.41 o 
  -6   8   7      155.61      161.55      9.35 o 
  -5   8   7        2.74        1.48      3.48 o 
  -4   8   7       55.11       52.13      6.89 o 
  -3   8   7       13.66       15.34      4.17 o 
  -2   8   7       47.09       48.77      5.18 o 
  -1   8   7        1.92        2.46      3.48 o 
   0   8   7       33.27       36.95      4.87 o 
   1   8   7       15.73       11.31      4.43 o 
   2   8   7      123.26      123.95     10.82 o 
   3   8   7       78.11       67.88      8.85 o 
   4   8   7        6.63       11.31      4.17 o 
   5   8   7       12.03       22.63      5.90 o 
  -9   9   7       19.83       18.69      6.89 o 
  -8   9   7       30.17       28.19      6.89 o 
  -7   9   7      123.43      121.22      7.28 o 
  -6   9   7       75.01       82.82      6.26 o 
  -5   9   7        3.70        0.98      4.17 o 
  -4   9   7       21.59       19.43      4.17 o 
  -3   9   7       10.31        6.89      4.17 o 
  -2   9   7        4.72        2.50      4.92 o 
  -1   9   7      118.03      127.34     13.28 o 
   0   9   7       65.21       71.89      6.39 o 
   1   9   7        0.74       -3.78      3.78 o 
   2   9   7       41.63       37.38      7.87 o 
  -5  10   7       31.35       32.46      6.89 o 
  -4  10   7       26.94       23.61      6.89 o 
  -3  10   7        0.03       -1.97      5.90 o 
 -14   0   8      131.68      151.50     12.79 o 
 -13   0   8        1.12        2.95      5.90 o 
 -12   0   8       18.18       20.66      6.89 o 
 -11   0   8       19.40       27.54      6.89 o 
 -10   0   8       12.71       13.77      5.90 o 
  -9   0   8      275.58      270.53     14.76 o 
  -8   0   8      466.42      486.95     20.66 o 
  -1   0   8      452.23      475.14     18.69 o 
   0   0   8      240.76      234.13     12.79 o 
   1   0   8      298.79      298.07     14.76 o 
   2   0   8        0.14       -4.92      4.92 o 
   3   0   8        9.58        1.97      4.92 o 
   4   0   8        0.27       -4.92      4.92 o 
   5   0   8       47.70       42.30      6.89 o 
   6   0   8       94.28       89.52      9.84 o 
 -13   1   8        2.49        3.93      4.17 o 
 -12   1   8      168.76      188.14      9.37 o 
 -11   1   8      127.84      137.64      7.98 o 
 -10   1   8      284.64      298.07     15.74 o 
  -9   1   8      224.60      232.16     13.77 o 
  -8   1   8      240.86      232.16     13.77 o 
  -7   1   8       30.13       28.53      5.90 o 
  -6   1   8      129.00      140.67     10.82 o 
  -5   1   8        4.80        2.95      3.48 o 
  -4   1   8       89.60       81.65      7.87 o 
  -3   1   8       39.97       54.11      6.89 o 
  -1   1   8        1.41        0.00      3.93 o 
   0   1   8       64.16       65.91      6.89 o 
   1   1   8       17.09       12.41      5.90 o 
   2   1   8      149.72      154.22      7.28 o 
   3   1   8       20.57       23.97      4.43 o 
   4   1   8        3.52        1.16      3.78 o 
   5   1   8       19.42       25.78      4.92 o 
   6   1   8       87.94       98.89      6.96 o 
 -13   2   8       24.51       32.16      5.56 o 
 -12   2   8        4.02        5.90      5.90 o 
 -11   2   8       86.96      103.29      9.84 o 
 -10   2   8       13.48        7.87      5.90 o 
  -9   2   8        5.96        0.00      5.90 o 
  -8   2   8        3.46        1.97      5.90 o 
  -7   2   8       13.83       16.72      3.78 o 
  -6   2   8        2.20        0.11      3.44 o 
  -5   2   8      109.30      102.31      8.85 o 
  -4   2   8       39.89       34.43      5.90 o 
  -3   2   8      155.48      164.28     10.82 o 
  -2   2   8       37.07       39.35      6.89 o 
  -1   2   8       53.20       45.25      6.89 o 
   0   2   8        3.42        0.98      4.92 o 
   1   2   8       74.88       79.81      5.88 o 
   2   2   8       99.93      102.14      6.58 o 
   3   2   8      343.28      357.10     16.72 o 
   4   2   8      188.03      204.47      9.04 o 
   5   2   8      200.94      212.01      9.04 o 
   6   2   8       35.83       31.22      5.41 o 
 -13   3   8       13.89        8.85      5.90 o 
 -12   3   8        8.56       10.82      5.90 o 
 -11   3   8       34.69       25.58      6.89 o 
 -10   3   8        2.25        2.77      3.78 o 
  -9   3   8      252.44      253.99     20.17 o 
  -8   3   8       61.27       62.03      5.18 o 
  -7   3   8       66.16       78.71      5.56 o 
  -6   3   8       11.94       15.74      4.92 o 
  -5   3   8       13.33       20.66      4.92 o 
  -4   3   8        4.36        0.00      3.93 o 
  -3   3   8       90.22       82.38      5.56 o 
  -2   3   8      127.31      122.48      6.26 o 
  -1   3   8      162.98      150.51      9.84 o 
   0   3   8       30.80       38.37      6.89 o 
   1   3   8       23.89       27.54      5.90 o 
   2   3   8        2.81       -1.97      3.48 o 
   3   3   8        6.10        8.41      3.78 o 
   4   3   8      161.79      181.70      8.67 o 
   5   3   8       87.12       96.41      8.85 o 
   6   3   8       88.35       96.41      9.84 o 
 -13   4   8        2.35       -0.98      3.78 o 
 -12   4   8        1.54       -3.78      3.78 o 
 -11   4   8        2.50        0.00      3.48 o 
 -10   4   8        4.07        3.93      3.93 o 
  -9   4   8        1.07        2.95      3.48 o 
  -8   4   8      160.09      148.05      6.96 o 
  -7   4   8      120.89      121.01      6.26 o 
  -6   4   8        4.21       -0.98      4.92 o 
  -5   4   8        0.07       -3.93      3.93 o 
  -4   4   8       14.27       12.79      5.90 o 
  -3   4   8        0.03        6.89      5.41 o 
  -2   4   8       25.84       25.87      4.43 o 
  -1   4   8       65.15       64.93      7.87 o 
   0   4   8       61.47       47.22      6.89 o 
   1   4   8      104.61      105.26      8.85 o 
   2   4   8        1.05        0.44      3.07 o 
   3   4   8       37.06       36.90      4.87 o 
   4   4   8        6.01        6.39      5.41 o 
   5   4   8       67.14       66.35      5.88 o 
 -12   5   8        3.83       -0.27      3.78 o 
 -11   5   8       42.70       43.59      5.18 o 
 -10   5   8       37.78       39.85      4.87 o 
  -9   5   8        3.52       -3.04      3.78 o 
  -8   5   8      109.21       98.62      6.26 o 
  -7   5   8        0.34       -4.92      4.92 o 
  -6   5   8       96.73       93.45      8.85 o 
  -5   5   8       19.72       19.67      5.90 o 
  -4   5   8        3.57        3.93      3.48 o 
  -3   5   8       53.19       54.55      5.56 o 
  -2   5   8        2.76        3.44      3.48 o 
  -1   5   8       77.33       82.82      6.26 o 
   0   5   8       89.80       88.54      8.85 o 
   1   5   8       82.24       92.47      8.85 o 
   2   5   8        0.73       -2.95      4.92 o 
   3   5   8        4.05        8.85      4.17 o 
   4   5   8        1.43        2.15      8.85 o 
 -11   6   8       68.85       76.50      5.88 o 
 -10   6   8        0.58       -1.97      5.41 o 
  -9   6   8       56.50       58.59      7.38 o 
  -8   6   8        0.61        2.95      4.92 o 
  -7   6   8       43.37       45.25      6.89 o 
  -6   6   8      112.14      114.11      9.84 o 
  -5   6   8       43.34       33.45      6.89 o 
  -4   6   8       27.57       24.50      5.41 o 
  -3   6   8       67.90       66.70      5.56 o 
  -2   6   8        4.95        0.00      3.48 o 
  -1   6   8       21.67       20.83      4.48 o 
   0   6   8       19.06       11.31      4.17 o 
   1   6   8        0.01        0.00      4.92 o 
   2   6   8      108.90       99.36      9.84 o 
  -8   7   8        3.90       -2.95      4.92 o 
  -7   7   8        0.69        5.90      5.90 o 
  -6   7   8        1.89       -4.92      4.92 o 
  -5   7   8        0.02       -5.41      5.41 o 
  -4   7   8       37.11       32.25      4.92 o 
  -3   7   8       20.26       27.86      4.87 o 
  -2   7   8        0.04       -1.79      3.78 o 
  -1   7   8        0.42        3.44      4.17 o 
   0   7   8       16.89       22.63      6.89 o 
   1   7   8        0.23       -0.98      5.90 o 
 -10   1   9        6.43       13.77      4.87 o 
  -9   1   9       45.00       30.50      7.87 o 
  -8   1   9        8.68       10.82      6.89 o 
  -7   1   9        0.48       -4.92      5.90 o 
   1   1   9       34.17       30.50      6.89 o 
  -9   2   9       14.79       11.80      6.89 o 
  -8   2   9        0.03       -2.95      5.90 o 
  -4   2   9        0.82       -3.93      5.90 o 
  -3   2   9        3.62        6.89      5.90 o 
  -2   2   9       19.70       27.54      5.90 o 
   1   2   9       40.38       44.27      7.87 o 
  -7   3   9        3.87        8.85      5.90 o 
  -6   3   9       56.54       61.98      7.87 o 
  -5   3   9       87.03       96.41      9.84 o 
  -4   3   9       48.42       50.17      7.87 o 
  -3   3   9        9.18        7.87      5.90 o 
  -2   3   9      125.93      119.03      9.84 o 
  -1   3   9        4.79        5.90      5.90 o 
   0   3   9      146.29      144.61     10.82 o 
  -7   4   9       32.61       34.43      6.89 o 
  -6   4   9      154.68      167.24     11.80 o 
  -5   4   9       13.28        8.85      5.90 o 
  -4   4   9      184.76      203.63     12.79 o 
  -3   4   9        7.36       -5.90      5.90 o 
  -2   4   9       21.68       33.45      6.89 o 
                                                 
